# Supplementary material for: Are network growth and the contributions to congresses associated with publication success? A pediatric oncology model
Source: PLoS One. 2019 Jan 25;14(1):e0210994. doi: 10.1371/journal.pone.0210994 (PMC6347190; doi:10.1371/journal.pone.0210994)
Supplement: S1 File — (XLSX) [file pone.0210994.s001.xlsx]

## Sheet: Abstracts
"S1 Table" ANR Conference Abstracts
Abstract ID	Author ID	Institution ID	Country ID	Conference Year	Abstract-Nr.	No. Co-Authors	Weight
Abstract1	Author6139	Institution69	Country4	2004	159	5	0.0769231
Abstract2	Author3980	Institution17	Country2	2016	55	11	0.025641
Abstract3	Author4029	Institution55	Country17	2016	157	8	0.0714286
Abstract4	Author4029	Institution55	Country17	2016	151	1	0.0625
Abstract5	Author4029	Institution55	Country17	2016	13	2	0.111111
Abstract6	Author4029	Institution55	Country17	2014	8	5	0.1
Abstract7	Author4029	Institution55	Country17	2014	1	1	0.2
Abstract8	Author4111	Institution42	Country10	2010	54	7	0.0769231
Abstract9	Author4111	Institution42	Country10	2010	15	3	0.0909091
Abstract10	Author4889	Institution68	Country1	2014	399	2	0.25
Abstract11	Author4889	Institution68	Country1	2014	300	4	0.2
Abstract12	Author4889	Institution68	Country1	2012	79	1	0.2
Abstract13	Author6708	Institution5	Country1	2008	80	2	0.2
Abstract14	Author6708	Institution5	Country1	2008	33	3	0.111111
Abstract15	Author4890	Institution12	Country1	2010	409	2	0.125
Abstract16	Author956	Institution3	Country1	2008	49	7	0.1
Abstract17	Author2408	Institution7	Country3	2008	171	2	0.166667
Abstract18	Author2408	Institution7	Country3	2006	301	1	0.166667
Abstract19	Author2408	Institution7	Country3	2004	181	2	0.125
Abstract20	Author1951	Institution7	Country3	2014	210	5	0.125
Abstract21	Author365	Institution150	Country10	2012	146	6	0.166667
Abstract22	Author365	Institution150	Country10	2010	219	2	0.2
Abstract23	Author365	Institution150	Country10	2010	133	1	0.125
Abstract24	Author365	Institution150	Country10	2008	118	1	0.166667
Abstract25	Author365	Institution150	Country10	2008	111	4	0.111111
Abstract26	Author365	Institution150	Country10	2006	88	4	0.166667
Abstract27	Author365	Institution150	Country10	2006	41	2	0.25
Abstract28	Author365	Institution150	Country10	2004	27	4	0.166667
Abstract29	Author365	Institution150	Country10	2004	226	1	0.2
Abstract30	Author365	Institution150	Country10	2002	184	3	0.142857
Abstract31	Author365	Institution150	Country10	2000	70	3	0.2
Abstract32	Author365	Institution150	Country10	2000	132	1	0.25
Abstract33	Author5995	Institution25	Country8	2016	95	3	0.0833333
Abstract34	Author5995	Institution25	Country8	2012	367	2	0.142857
Abstract35	Author7614	Institution7	Country3	1987	9	3	0.2
Abstract36	Author2496	Institution52	Country3	2008	287	6	0.142857
Abstract37	Author2496	Institution52	Country3	2006	266	7	0.125
Abstract38	Author3474	Institution6	Country1	1996	153	5	0.111111
Abstract39	Author883	Institution208	Country1	2016	281	13	0.0769231
Abstract40	Author883	Institution208	Country1	2006	186	4	0.166667
Abstract41	Author883	Institution208	Country1	2006	185	8	0.125
Abstract42	Author3138	Institution4	Country1	2014	146	10	0.0714286
Abstract43	Author844	Institution150	Country10	2014	357	15	0.047619
Abstract44	Author844	Institution150	Country10	2010	249	2	0.0909091
Abstract45	Author844	Institution150	Country10	2010	248	8	0.1
Abstract46	Author844	Institution150	Country10	2010	137	2	0.142857
Abstract47	Author844	Institution150	Country10	2008	161	6	0.125
Abstract48	Author8018	Institution151	Country12	2012	197	7	0.142857
Abstract49	Author2657	Institution67	Country6	2000	146	3	0.142857
Abstract50	Author754	Institution11	Country1	1998	86	14	0.0666667
Abstract51	Author2134	Institution7	Country3	2016	194	14	0.0666667
Abstract52	Author2134	Institution7	Country3	2014	370	9	0.0833333
Abstract53	Author2134	Institution7	Country3	2014	244	11	0.0833333
Abstract54	Author2134	Institution7	Country3	2004	349	10	0.0909091
Abstract55	Author2134	Institution7	Country3	2002	120	8	0.125
Abstract56	Author2134	Institution7	Country3	1996	14	3	0.2
Abstract57	Author1952	Institution318	Country4	2002	101	5	0.111111
Abstract58	Author1952	Institution318	Country4	2002	101	4	0.111111
Abstract59	Author3302	Institution383	Country9	2004	170	6	0.125
Abstract60	Author3302	Institution383	Country9	2000	61	3	0.142857
Abstract61	Author7386	Institution255	Country6	1990	51	5	0.166667
Abstract62	Author2460	Institution64	Country4	2014	56	4	0.0909091
Abstract63	Author8029	Institution409	Country34	2012	387	2	0.2
Abstract64	Author8029	Institution409	Country34	2010	236	5	0.142857
Abstract65	Author8029	Institution409	Country34	2010	235	4	0.142857
Abstract66	Author1268	Institution43	Country2	2016	54	6	0.0384615
Abstract67	Author1268	Institution43	Country2	2016	16	4	0.0769231
Abstract68	Author1268	Institution43	Country2	2014	383	3	0.0769231
Abstract69	Author1268	Institution43	Country2	2014	342	3	0.166667
Abstract70	Author1268	Institution43	Country2	2014	322	3	0.0416667
Abstract71	Author1268	Institution43	Country2	2014	2	1	0.0909091
Abstract72	Author1268	Institution43	Country2	2014	192	5	0.0666667
Abstract73	Author1268	Institution43	Country2	2014	191	2	0.0833333
Abstract74	Author1268	Institution43	Country2	2012	170	2	0.0909091
Abstract75	Author1268	Institution43	Country2	2012	167	1	0.1
Abstract76	Author1268	Institution43	Country2	2012	138	3	0.0454545
Abstract77	Author1268	Institution43	Country2	2010	80	2	0.0909091
Abstract78	Author1268	Institution43	Country2	2010	45	1	0.125
Abstract79	Author1268	Institution43	Country2	2010	106	4	0.0588235
Abstract80	Author1268	Institution43	Country2	2008	131	1	0.0909091
Abstract81	Author2497	Institution89	Country9	2012	183	2	0.111111
Abstract82	Author2497	Institution89	Country9	2010	178	2	0.125
Abstract83	Author2497	Institution89	Country9	2008	149	1	0.142857
Abstract84	Author2497	Institution89	Country9	2006	147	3	0.25
Abstract85	Author3102	Institution27	Country4	2012	333	2	0.142857
Abstract86	Author3102	Institution27	Country4	2010	320	3	0.1
Abstract87	Author3102	Institution27	Country4	2010	204	3	0.125
Abstract88	Author4621	Institution7	Country3	1998	120	4	0.1
Abstract89	Author1829	Institution210	Country3	2002	46	11	0.0769231
Abstract90	Author5067	Institution25	Country8	2014	44	3	0.142857
Abstract91	Author7160	Institution42	Country10	2014	456	2	0.142857
Abstract92	Author3192	Institution407	Country4	2016	22	5	0.111111
Abstract93	Author3192	Institution407	Country4	2016	181	4	0.166667
Abstract94	Author3192	Institution407	Country4	2014	379	2	0.166667
Abstract95	Author3192	Institution407	Country4	2014	378	2	0.333333
Abstract96	Author3192	Institution407	Country4	2014	144	3	0.166667
Abstract97	Author3192	Institution407	Country4	2012	196	3	0.166667
Abstract98	Author3192	Institution407	Country4	2012	195	2	0.125
Abstract99	Author3192	Institution407	Country4	2010	92	3	0.2
Abstract100	Author3047	Institution333	Country26	2014	435	6	0.0769231
Abstract101	Author3047	Institution333	Country26	2008	370	7	0.125
Abstract102	Author3047	Institution333	Country26	2008	120	2	0.2
Abstract103	Author7161	Institution540	Country1	2016	169	3	0.142857
Abstract104	Author6515	Institution1	Country1	2012	6	7	0.1
Abstract105	Author2658	Institution197	Country1	2000	30	5	0.142857
Abstract106	Author129	Institution1	Country1	2008	266	9	0.0909091
Abstract107	Author129	Institution1	Country1	2006	308	12	0.0666667
Abstract108	Author129	Institution1	Country1	2006	306	4	0.142857
Abstract109	Author129	Institution1	Country1	2000	156	3	0.25
Abstract110	Author4622	Institution53	Country7	2012	189	3	0.125
Abstract111	Author4622	Institution53	Country7	2012	188	3	0.111111
Abstract112	Author2376	Institution183	Country1	2016	273	2	0.0833333
Abstract113	Author2376	Institution183	Country1	2014	412	5	0.111111
Abstract114	Author5806	Institution123	Country11	2008	232	16	0.05
Abstract115	Author2409	Institution178	Country8	2012	34	5	0.142857
Abstract116	Author2409	Institution178	Country8	2010	318	4	0.125
Abstract117	Author2409	Institution178	Country8	2010	317	3	0.142857
Abstract118	Author3103	Institution17	Country2	2016	115	4	0.0833333
Abstract119	Author3103	Institution17	Country2	2014	3	1	0.2
Abstract120	Author3103	Institution17	Country2	2006	42	2	0.333333
Abstract121	Author7162	Institution307	Country18	2014	205	2	0.142857
Abstract122	Author6709	Institution6	Country1	2014	93	8	0.111111
Abstract123	Author8032	Institution499	Country18	2008	383	2	0.2
Abstract124	Author1680	Institution13	Country1	2016	35	1	0.25
Abstract125	Author1680	Institution13	Country1	2016	307	6	0.0833333
Abstract126	Author1680	Institution13	Country1	2016	240	1	0.166667
Abstract127	Author1680	Institution13	Country1	2016	230	1	0.2
Abstract128	Author1680	Institution13	Country1	2014	5	1	0.166667
Abstract129	Author1680	Institution13	Country1	2014	4	1	0.166667
Abstract130	Author1680	Institution13	Country1	2014	239	5	0.142857
Abstract131	Author1680	Institution13	Country1	2012	304	7	0.1
Abstract132	Author1680	Institution13	Country1	2012	187	2	0.125
Abstract133	Author1850	Institution421	Country18	2008	367	1	0.1
Abstract134	Author1850	Institution421	Country18	2008	350	1	0.2
Abstract135	Author7615	Institution37	Country7	2012	381	2	0.2
Abstract136	Author4096	Institution64	Country4	2008	123	2	0.166667
Abstract137	Author4096	Institution64	Country4	2006	43	8	0.0769231
Abstract138	Author4096	Institution64	Country4	2004	59	2	0.0833333
Abstract139	Author4096	Institution64	Country4	2004	351	2	0.142857
Abstract140	Author8037	Institution262	Country8	1998	195	2	0.25
Abstract141	Author5490	Institution13	Country1	2008	301	2	0.25
Abstract142	Author6516	Institution13	Country1	2012	6	9	0.1
Abstract143	Author2024	Institution150	Country10	2012	146	5	0.166667
Abstract144	Author2913	Institution113	Country6	2012	5	7	0.0714286
Abstract145	Author2913	Institution113	Country6	2012	37	10	0.0769231
Abstract146	Author2913	Institution113	Country6	2012	36	5	0.0666667
Abstract147	Author7387	Institution11	Country1	2012	360	3	0.166667
Abstract148	Author988	Institution59	Country16	2008	44	5	0.166667
Abstract149	Author5237	Institution36	Country5	1998	121	1	0.166667
Abstract150	Author6066	Institution42	Country10	2014	186	5	0.2
Abstract151	Author6066	Institution42	Country10	2012	287	10	0.1
Abstract152	Author6066	Institution42	Country10	2010	163	11	0.0909091
Abstract153	Author7388	Institution42	Country10	1993	17	5	0.166667
Abstract154	Author6233	Institution9	Country6	2016	225	2	0.0833333
Abstract155	Author1202	Institution41	Country3	2008	43	5	0.125
Abstract156	Author4003	Institution55	Country17	2010	78	28	0.0294118
Abstract157	Author2659	Institution32	Country5	2004	177	7	0.142857
Abstract158	Author7941	Institution254	Country14	2008	210	2	0.333333
Abstract159	Author1085	Institution27	Country4	2006	163	2	0.125
Abstract160	Author1085	Institution27	Country4	2006	143	2	0.333333
Abstract161	Author1085	Institution27	Country4	2004	305	2	0.142857
Abstract162	Author1085	Institution27	Country4	2004	299	1	0.1
Abstract163	Author1085	Institution27	Country4	2004	103	2	0.111111
Abstract164	Author1085	Institution27	Country4	2002	128	2	0.2
Abstract165	Author1085	Institution27	Country4	1998	208	5	0.142857
Abstract166	Author7389	Institution15	Country1	2012	47	3	0.166667
Abstract167	Author2749	Institution25	Country8	2004	200	2	0.2
Abstract168	Author1830	Institution62	Country3	2014	156	9	0.0769231
Abstract169	Author2750	Institution49	Country3	1996	141	3	0.2
Abstract170	Author3022	Institution7	Country3	2002	46	9	0.0769231
Abstract171	Author3022	Institution7	Country3	2002	2	9	0.0833333
Abstract172	Author3022	Institution7	Country3	2002	13	9	0.0833333
Abstract173	Author1382	Institution267	Country3	2008	42	7	0.111111
Abstract174	Author1382	Institution267	Country3	2008	130	5	0.0909091
Abstract175	Author1382	Institution267	Country3	2006	298	2	0.333333
Abstract176	Author4623	Institution13	Country1	2008	297	2	0.1
Abstract177	Author1183	Institution7	Country3	2008	287	5	0.142857
Abstract178	Author1183	Institution7	Country3	2006	266	6	0.125
Abstract179	Author5385	Institution62	Country3	2000	102	1	0.333333
Abstract180	Author5385	Institution62	Country3	1998	163	1	0.25
Abstract181	Author3023	Institution52	Country3	2016	237	4	0.1
Abstract182	Author3023	Institution52	Country3	2014	397	4	0.0909091
Abstract183	Author3023	Institution52	Country3	2012	297	3	0.111111
Abstract184	Author3023	Institution52	Country3	2012	181	1	0.166667
Abstract185	Author3023	Institution52	Country3	2012	168	4	0.125
Abstract186	Author6360	Institution25	Country8	2014	151	3	0.1
Abstract187	Author6360	Institution25	Country8	2010	284	3	0.2
Abstract188	Author6360	Institution25	Country8	2010	283	4	0.2
Abstract189	Author3823	Institution11	Country1	2000	7	2	0.2
Abstract190	Author8046	Institution346	Country34	2010	436	2	0.25
Abstract191	Author8046	Institution346	Country34	2010	433	3	0.25
Abstract192	Author8046	Institution346	Country34	2010	432	2	0.25
Abstract193	Author8046	Institution346	Country34	2010	149	11	0.0769231
Abstract194	Author3009	Institution52	Country3	2014	6	1	0.25
Abstract195	Author3009	Institution52	Country3	2014	194	4	0.2
Abstract196	Author3009	Institution52	Country3	2012	52	4	0.166667
Abstract197	Author3009	Institution52	Country3	2012	212	1	0.2
Abstract198	Author3009	Institution52	Country3	2012	124	6	0.1
Abstract199	Author3009	Institution52	Country3	2010	362	9	0.0909091
Abstract200	Author3009	Institution52	Country3	2010	336	4	0.142857
Abstract201	Author3009	Institution52	Country3	2010	335	3	0.2
Abstract202	Author3009	Institution52	Country3	2010	278	3	0.166667
Abstract203	Author3009	Institution52	Country3	2010	238	1	0.142857
Abstract204	Author3009	Institution52	Country3	2008	157	1	0.142857
Abstract205	Author2704	Institution327	Country1	2008	163	4	0.166667
Abstract206	Author950	Institution89	Country9	2004	365	2	0.2
Abstract207	Author950	Institution89	Country9	2004	224	1	0.2
Abstract208	Author950	Institution89	Country9	2004	129	2	0.2
Abstract209	Author950	Institution89	Country9	2002	208	2	0.166667
Abstract210	Author950	Institution89	Country9	2002	199	2	0.2
Abstract211	Author950	Institution89	Country9	2002	15	1	0.166667
Abstract212	Author2877	Institution37	Country7	2016	260	8	0.0416667
Abstract213	Author2877	Institution37	Country7	2012	315	9	0.1
Abstract214	Author2877	Institution37	Country7	2010	54	11	0.0769231
Abstract215	Author2877	Institution37	Country7	2010	19	10	0.1
Abstract216	Author1734	Institution3	Country1	2016	51	11	0.0909091
Abstract217	Author1734	Institution3	Country1	2000	182	7	0.111111
Abstract218	Author6234	Institution69	Country4	2004	282	7	0.0769231
Abstract219	Author4891	Institution20	Country4	2012	102	7	0.125
Abstract220	Author7390	Institution23	Country4	2004	173	2	0.166667
Abstract221	Author8058	Institution102	Country1	1996	123	1	0.5
Abstract222	Author957	Institution263	Country1	2010	224	4	0.1
Abstract223	Author3560	Institution48	Country5	2000	160	2	0.125
Abstract224	Author6361	Institution23	Country4	2004	125	7	0.0909091
Abstract225	Author910	Institution57	Country1	2006	308	3	0.0666667
Abstract226	Author2203	Institution6	Country1	2008	66	11	0.0769231
Abstract227	Author2203	Institution6	Country1	2006	12	8	0.0833333
Abstract228	Author2203	Institution6	Country1	2004	339	10	0.0666667
Abstract229	Author2203	Institution6	Country1	2002	191	4	0.142857
Abstract230	Author2751	Institution42	Country10	2010	321	2	0.2
Abstract231	Author2971	Institution20	Country4	2010	89	4	0.0909091
Abstract232	Author2971	Institution20	Country4	2008	184	3	0.0833333
Abstract233	Author2410	Institution27	Country4	2008	114	6	0.166667
Abstract234	Author2410	Institution27	Country4	2008	108	1	0.166667
Abstract235	Author2410	Institution27	Country4	2006	79	4	0.111111
Abstract236	Author7163	Institution48	Country5	1996	127	3	0.142857
Abstract237	Author1081	Institution119	Country19	2010	86	5	0.142857
Abstract238	Author1081	Institution119	Country19	2010	31	7	0.0588235
Abstract239	Author1081	Institution119	Country19	2010	25	5	0.0909091
Abstract240	Author1081	Institution119	Country19	2010	206	6	0.125
Abstract241	Author1081	Institution119	Country19	2010	195	5	0.166667
Abstract242	Author1081	Institution119	Country19	2010	179	1	0.166667
Abstract243	Author1081	Institution119	Country19	2010	115	5	0.166667
Abstract244	Author4301	Institution13	Country1	2002	229	9	0.0714286
Abstract245	Author7942	Institution6	Country1	1996	30	2	0.333333
Abstract246	Author2498	Institution57	Country1	2012	21	3	0.1
Abstract247	Author2411	Institution9	Country6	2016	312	1	0.25
Abstract248	Author2411	Institution9	Country6	2016	204	1	0.333333
Abstract249	Author2411	Institution9	Country6	2016	160	4	0.125
Abstract250	Author2411	Institution9	Country6	2012	377	8	0.111111
Abstract251	Author8063	Institution337	Country49	2014	334	6	0.166667
Abstract252	Author8063	Institution337	Country49	2014	333	5	0.2
Abstract253	Author8063	Institution337	Country49	2012	402	4	0.25
Abstract254	Author8063	Institution337	Country49	2012	159	3	0.333333
Abstract255	Author8063	Institution337	Country49	2010	440	5	0.2
Abstract256	Author3646	Institution20	Country4	1994	39	4	0.142857
Abstract257	Author6517	Institution27	Country4	2004	243	6	0.1
Abstract258	Author1953	Institution27	Country4	2002	149	2	0.142857
Abstract259	Author1953	Institution27	Country4	2000	113	1	0.166667
Abstract260	Author1953	Institution27	Country4	1998	165	2	0.2
Abstract261	Author2412	Institution15	Country1	1998	35	4	0.0833333
Abstract262	Author5491	Institution5	Country1	2002	139	2	0.25
Abstract263	Author3068	Institution1	Country1	2016	178	4	0.125
Abstract264	Author3068	Institution1	Country1	2014	196	5	0.125
Abstract265	Author3068	Institution1	Country1	2012	248	4	0.125
Abstract266	Author3068	Institution1	Country1	2010	350	4	0.0909091
Abstract267	Author5807	Institution55	Country17	2008	232	4	0.05
Abstract268	Author7796	Institution21	Country6	2016	235	2	0.25
Abstract269	Author3303	Institution42	Country10	2010	163	4	0.0909091
Abstract270	Author6140	Institution192	Country28	2016	183	9	0.0769231
Abstract271	Author4764	Institution20	Country4	2014	140	4	0.111111
Abstract272	Author7164	Institution213	Country1	2012	364	3	0.142857
Abstract273	Author5238	Institution6	Country1	2010	229	5	0.166667
Abstract274	Author5775	Institution54	Country13	2016	364	5	0.0526316
Abstract275	Author5775	Institution54	Country13	2016	290	4	0.0909091
Abstract276	Author743	Institution27	Country4	2012	302	6	0.142857
Abstract277	Author743	Institution27	Country4	2008	230	7	0.1
Abstract278	Author743	Institution27	Country4	2002	210	8	0.0833333
Abstract279	Author1809	Institution54	Country13	2006	300	5	0.1
Abstract280	Author1809	Institution54	Country13	2004	346	11	0.0833333
Abstract281	Author2914	Institution11	Country1	2004	143	3	0.2
Abstract282	Author2914	Institution11	Country1	1998	8	8	0.0769231
Abstract283	Author2914	Institution11	Country1	1996	63	6	0.111111
Abstract284	Author2914	Institution11	Country1	1996	3	7	0.111111
Abstract285	Author2914	Institution11	Country1	1996	21	5	0.125
Abstract286	Author2914	Institution11	Country1	1996	12	7	0.0714286
Abstract287	Author6141	Institution6	Country1	2014	206	5	0.111111
Abstract288	Author6141	Institution6	Country1	2012	108	2	0.142857
Abstract289	Author157	Institution120	Country7	2008	292	8	0.0833333
Abstract290	Author157	Institution120	Country7	2004	42	7	0.111111
Abstract291	Author157	Institution120	Country7	2004	269	9	0.0909091
Abstract292	Author157	Institution120	Country7	2002	159	5	0.166667
Abstract293	Author157	Institution120	Country7	2000	152	7	0.111111
Abstract294	Author157	Institution120	Country7	2000	151	8	0.111111
Abstract295	Author157	Institution120	Country7	1998	205	5	0.166667
Abstract296	Author157	Institution120	Country7	1998	204	5	0.166667
Abstract297	Author4892	Institution13	Country1	2012	420	1	0.125
Abstract298	Author3981	Institution17	Country2	2016	55	33	0.025641
Abstract299	Author4302	Institution9	Country6	2016	283	6	0.1
Abstract300	Author4302	Institution9	Country6	2016	15	3	0.1
Abstract301	Author8077	Institution245	Country25	2000	62	6	0.111111
Abstract302	Author5068	Institution308	Country17	2000	100	3	0.142857
Abstract303	Author8085	Institution8	Country1	2004	13	2	0.25
Abstract304	Author6944	Institution33	Country9	2004	66	1	0.142857
Abstract305	Author6944	Institution33	Country9	2002	190	1	0.166667
Abstract306	Author6710	Institution9	Country6	2014	10	5	0.111111
Abstract307	Author5568	Institution2	Country1	2008	328	2	0.333333
Abstract308	Author5691	Institution96	Country1	2016	293	21	0.0357143
Abstract309	Author5911	Institution55	Country17	2014	367	2	0.0588235
Abstract310	Author6711	Institution288	Country22	2002	137	6	0.111111
Abstract311	Author4303	Institution4	Country1	2014	146	9	0.0714286
Abstract312	Author821	Institution38	Country2	2016	55	4	0.025641
Abstract313	Author821	Institution38	Country2	2016	43	12	0.0526316
Abstract314	Author821	Institution38	Country2	2014	7	1	0.0833333
Abstract315	Author821	Institution38	Country2	2014	383	4	0.0769231
Abstract316	Author821	Institution38	Country2	2014	166	2	0.0769231
Abstract317	Author5643	Institution43	Country2	2016	54	14	0.0384615
Abstract318	Author5643	Institution43	Country2	2014	322	6	0.0416667
Abstract319	Author5643	Institution43	Country2	2012	138	7	0.0454545
Abstract320	Author8042	Institution346	Country34	2010	436	3	0.25
Abstract321	Author8042	Institution346	Country34	2010	433	2	0.25
Abstract322	Author8042	Institution346	Country34	2010	149	10	0.0769231
Abstract323	Author6235	Institution98	Country1	2016	49	11	0.0833333
Abstract324	Author5912	Institution10	Country1	2016	56	6	0.0588235
Abstract325	Author2986	Institution69	Country4	1996	158	3	0.0833333
Abstract326	Author2986	Institution69	Country4	1996	122	6	0.1
Abstract327	Author4893	Institution386	Country4	2006	163	6	0.125
Abstract328	Author6518	Institution37	Country7	2012	315	7	0.1
Abstract329	Author549	Institution55	Country17	2016	259	3	0.0625
Abstract330	Author549	Institution55	Country17	2014	8	4	0.1
Abstract331	Author549	Institution55	Country17	2010	78	31	0.0294118
Abstract332	Author549	Institution55	Country17	2010	192	3	0.111111
Abstract333	Author549	Institution55	Country17	2010	124	7	0.0769231
Abstract334	Author549	Institution55	Country17	2008	235	6	0.111111
Abstract335	Author549	Institution55	Country17	2004	168	7	0.0909091
Abstract336	Author549	Institution55	Country17	1998	14	4	0.1
Abstract337	Author549	Institution55	Country17	1998	1	4	0.111111
Abstract338	Author549	Institution55	Country17	1996	66	9	0.0833333
Abstract339	Author549	Institution55	Country17	1993	35	4	0.166667
Abstract340	Author2377	Institution210	Country3	2002	46	12	0.0769231
Abstract341	Author1231	Institution341	Country12	2000	76	3	0.166667
Abstract342	Author2545	Institution69	Country4	2004	136	2	0.166667
Abstract343	Author2545	Institution69	Country4	2004	106	1	0.142857
Abstract344	Author4431	Institution88	Country4	2010	111	3	0.0833333
Abstract345	Author69	Institution55	Country17	2016	99	11	0.0833333
Abstract346	Author69	Institution55	Country17	2016	84	8	0.030303
Abstract347	Author69	Institution55	Country17	2016	300	4	0.0384615
Abstract348	Author69	Institution55	Country17	2016	271	2	0.0384615
Abstract349	Author69	Institution55	Country17	2016	159	4	0.0769231
Abstract350	Author69	Institution55	Country17	2016	157	12	0.0714286
Abstract351	Author69	Institution55	Country17	2016	151	15	0.0625
Abstract352	Author69	Institution55	Country17	2016	13	8	0.111111
Abstract353	Author69	Institution55	Country17	2014	8	1	0.1
Abstract354	Author69	Institution55	Country17	2014	401	3	0.125
Abstract355	Author69	Institution55	Country17	2014	358	6	0.0555556
Abstract356	Author69	Institution55	Country17	2014	1	2	0.2
Abstract357	Author69	Institution55	Country17	2012	90	1	0.0909091
Abstract358	Author69	Institution55	Country17	2012	53	8	0.125
Abstract359	Author69	Institution55	Country17	2012	290	9	0.111111
Abstract360	Author69	Institution55	Country17	2012	268	8	0.111111
Abstract361	Author69	Institution55	Country17	2010	78	1	0.0294118
Abstract362	Author69	Institution55	Country17	2010	63	2	0.142857
Abstract363	Author69	Institution55	Country17	2010	192	2	0.111111
Abstract364	Author69	Institution55	Country17	2010	171	8	0.111111
Abstract365	Author69	Institution55	Country17	2010	170	4	0.0357143
Abstract366	Author69	Institution55	Country17	2010	169	1	0.04
Abstract367	Author69	Institution55	Country17	2010	124	2	0.0769231
Abstract368	Author69	Institution55	Country17	2008	52	11	0.0625
Abstract369	Author69	Institution55	Country17	2008	32	22	0.04
Abstract370	Author69	Institution55	Country17	2008	251	2	0.0714286
Abstract371	Author69	Institution55	Country17	2008	235	8	0.111111
Abstract372	Author69	Institution55	Country17	2008	232	20	0.05
Abstract373	Author69	Institution55	Country17	2008	228	2	0.0833333
Abstract374	Author69	Institution55	Country17	2006	171	12	0.0833333
Abstract375	Author69	Institution55	Country17	2004	44	1	0.333333
Abstract376	Author69	Institution55	Country17	2004	284	2	0.333333
Abstract377	Author69	Institution55	Country17	2004	183	4	0.142857
Abstract378	Author69	Institution55	Country17	2004	122	3	0.166667
Abstract379	Author69	Institution55	Country17	2004	110	4	0.166667
Abstract380	Author69	Institution55	Country17	2002	71	13	0.0666667
Abstract381	Author69	Institution55	Country17	2002	41	3	0.166667
Abstract382	Author69	Institution55	Country17	2002	131	4	0.142857
Abstract383	Author69	Institution55	Country17	2002	108	6	0.166667
Abstract384	Author69	Institution55	Country17	2000	28	8	0.1
Abstract385	Author69	Institution55	Country17	2000	167	12	0.0526316
Abstract386	Author69	Institution55	Country17	2000	145	3	0.142857
Abstract387	Author69	Institution55	Country17	2000	126	1	0.037037
Abstract388	Author69	Institution55	Country17	1998	87	12	0.0555556
Abstract389	Author69	Institution55	Country17	1998	78	8	0.1
Abstract390	Author69	Institution55	Country17	1998	34	1	0.142857
Abstract391	Author69	Institution55	Country17	1998	152	2	0.125
Abstract392	Author69	Institution55	Country17	1998	14	2	0.1
Abstract393	Author69	Institution55	Country17	1998	129	2	0.125
Abstract394	Author69	Institution55	Country17	1998	1	1	0.111111
Abstract395	Author69	Institution55	Country17	1996	66	11	0.0833333
Abstract396	Author69	Institution55	Country17	1996	61	2	0.125
Abstract397	Author69	Institution55	Country17	1996	52	8	0.111111
Abstract398	Author69	Institution55	Country17	1996	32	1	0.166667
Abstract399	Author69	Institution55	Country17	1994	23	1	0.166667
Abstract400	Author69	Institution55	Country17	1994	21	2	0.0833333
Abstract401	Author69	Institution55	Country17	1993	42	3	0.333333
Abstract402	Author69	Institution55	Country17	1993	35	1	0.166667
Abstract403	Author29	Institution55	Country17	2016	99	12	0.0833333
Abstract404	Author29	Institution55	Country17	2016	86	3	0.0384615
Abstract405	Author29	Institution55	Country17	2016	84	25	0.030303
Abstract406	Author29	Institution55	Country17	2016	76	3	0.0384615
Abstract407	Author29	Institution55	Country17	2016	324	19	0.0416667
Abstract408	Author29	Institution55	Country17	2016	300	26	0.0384615
Abstract409	Author29	Institution55	Country17	2016	271	26	0.0384615
Abstract410	Author29	Institution55	Country17	2016	170	2	0.0454545
Abstract411	Author29	Institution55	Country17	2016	168	3	0.0588235
Abstract412	Author29	Institution55	Country17	2016	159	10	0.0769231
Abstract413	Author29	Institution55	Country17	2016	157	14	0.0714286
Abstract414	Author29	Institution55	Country17	2016	151	16	0.0625
Abstract415	Author29	Institution55	Country17	2016	13	9	0.111111
Abstract416	Author29	Institution55	Country17	2014	8	10	0.1
Abstract417	Author29	Institution55	Country17	2014	423	7	0.0833333
Abstract418	Author29	Institution55	Country17	2014	422	6	0.0833333
Abstract419	Author29	Institution55	Country17	2014	401	8	0.125
Abstract420	Author29	Institution55	Country17	2014	358	18	0.0555556
Abstract421	Author29	Institution55	Country17	2014	339	5	0.2
Abstract422	Author29	Institution55	Country17	2014	290	8	0.0833333
Abstract423	Author29	Institution55	Country17	2014	289	9	0.0769231
Abstract424	Author29	Institution55	Country17	2014	258	9	0.0833333
Abstract425	Author29	Institution55	Country17	2014	238	19	0.04
Abstract426	Author29	Institution55	Country17	2014	237	19	0.037037
Abstract427	Author29	Institution55	Country17	2014	1	5	0.2
Abstract428	Author29	Institution55	Country17	2012	90	11	0.0909091
Abstract429	Author29	Institution55	Country17	2012	76	3	0.111111
Abstract430	Author29	Institution55	Country17	2012	53	1	0.125
Abstract431	Author29	Institution55	Country17	2012	415	9	0.0909091
Abstract432	Author29	Institution55	Country17	2012	395	11	0.0909091
Abstract433	Author29	Institution55	Country17	2012	384	3	0.166667
Abstract434	Author29	Institution55	Country17	2012	356	4	0.0909091
Abstract435	Author29	Institution55	Country17	2012	290	1	0.111111
Abstract436	Author29	Institution55	Country17	2012	268	9	0.111111
Abstract437	Author29	Institution55	Country17	2010	78	34	0.0294118
Abstract438	Author29	Institution55	Country17	2010	63	1	0.142857
Abstract439	Author29	Institution55	Country17	2010	192	9	0.111111
Abstract440	Author29	Institution55	Country17	2010	171	9	0.111111
Abstract441	Author29	Institution55	Country17	2010	170	5	0.0357143
Abstract442	Author29	Institution55	Country17	2010	169	25	0.04
Abstract443	Author29	Institution55	Country17	2010	124	13	0.0769231
Abstract444	Author29	Institution55	Country17	2010	104	14	0.0625
Abstract445	Author29	Institution55	Country17	2010	100	5	0.05
Abstract446	Author29	Institution55	Country17	2008	88	5	0.1
Abstract447	Author29	Institution55	Country17	2008	87	8	0.1
Abstract448	Author29	Institution55	Country17	2008	86	8	0.111111
Abstract449	Author29	Institution55	Country17	2008	85	11	0.0714286
Abstract450	Author29	Institution55	Country17	2008	84	5	0.166667
Abstract451	Author29	Institution55	Country17	2008	52	14	0.0625
Abstract452	Author29	Institution55	Country17	2008	32	23	0.04
Abstract453	Author29	Institution55	Country17	2008	260	2	0.0833333
Abstract454	Author29	Institution55	Country17	2008	251	1	0.0714286
Abstract455	Author29	Institution55	Country17	2008	235	9	0.111111
Abstract456	Author29	Institution55	Country17	2008	232	1	0.05
Abstract457	Author29	Institution55	Country17	2008	228	1	0.0833333
Abstract458	Author29	Institution55	Country17	2008	2	16	0.0333333
Abstract459	Author29	Institution55	Country17	2008	110	4	0.25
Abstract460	Author29	Institution55	Country17	2006	51	7	0.142857
Abstract461	Author29	Institution55	Country17	2006	45	8	0.0833333
Abstract462	Author29	Institution55	Country17	2006	291	1	0.0909091
Abstract463	Author29	Institution55	Country17	2006	289	3	0.0769231
Abstract464	Author29	Institution55	Country17	2006	171	1	0.0833333
Abstract465	Author29	Institution55	Country17	2004	44	3	0.333333
Abstract466	Author29	Institution55	Country17	2004	284	3	0.333333
Abstract467	Author29	Institution55	Country17	2004	183	1	0.142857
Abstract468	Author29	Institution55	Country17	2004	168	11	0.0909091
Abstract469	Author29	Institution55	Country17	2004	124	6	0.166667
Abstract470	Author29	Institution55	Country17	2004	122	6	0.166667
Abstract471	Author29	Institution55	Country17	2004	111	2	0.1
Abstract472	Author29	Institution55	Country17	2004	110	1	0.166667
Abstract473	Author29	Institution55	Country17	2002	41	6	0.166667
Abstract474	Author29	Institution55	Country17	2002	249	3	0.25
Abstract475	Author29	Institution55	Country17	2002	131	1	0.142857
Abstract476	Author29	Institution55	Country17	2002	110	2	0.5
Abstract477	Author29	Institution55	Country17	2002	108	5	0.166667
Abstract478	Author29	Institution55	Country17	2000	28	4	0.1
Abstract479	Author29	Institution55	Country17	2000	167	19	0.0526316
Abstract480	Author29	Institution55	Country17	2000	145	1	0.142857
Abstract481	Author29	Institution55	Country17	2000	126	27	0.037037
Abstract482	Author29	Institution55	Country17	1998	88	7	0.1
Abstract483	Author29	Institution55	Country17	1998	87	3	0.0555556
Abstract484	Author29	Institution55	Country17	1998	78	2	0.1
Abstract485	Author29	Institution55	Country17	1998	71	4	0.142857
Abstract486	Author29	Institution55	Country17	1998	34	7	0.142857
Abstract487	Author29	Institution55	Country17	1998	18	6	0.111111
Abstract488	Author29	Institution55	Country17	1998	152	3	0.125
Abstract489	Author29	Institution55	Country17	1998	14	10	0.1
Abstract490	Author29	Institution55	Country17	1998	129	1	0.125
Abstract491	Author29	Institution55	Country17	1998	11	7	0.142857
Abstract492	Author29	Institution55	Country17	1998	1	9	0.111111
Abstract493	Author29	Institution55	Country17	1996	66	2	0.0833333
Abstract494	Author29	Institution55	Country17	1996	61	1	0.125
Abstract495	Author29	Institution55	Country17	1996	52	7	0.111111
Abstract496	Author29	Institution55	Country17	1996	51	3	0.0416667
Abstract497	Author29	Institution55	Country17	1996	32	6	0.166667
Abstract498	Author29	Institution55	Country17	1996	155	3	0.0909091
Abstract499	Author29	Institution55	Country17	1996	145	5	0.2
Abstract500	Author29	Institution55	Country17	1996	110	6	0.1
Abstract501	Author29	Institution55	Country17	1994	42	3	0.125
Abstract502	Author29	Institution55	Country17	1994	23	6	0.166667
Abstract503	Author29	Institution55	Country17	1994	21	1	0.0833333
Abstract504	Author29	Institution55	Country17	1993	54	5	0.2
Abstract505	Author29	Institution55	Country17	1993	42	1	0.333333
Abstract506	Author29	Institution55	Country17	1993	35	6	0.166667
Abstract507	Author3647	Institution20	Country4	2004	74	5	0.142857
Abstract508	Author316	Institution64	Country4	2014	9	6	0.1
Abstract509	Author7391	Institution49	Country3	2014	190	2	0.166667
Abstract510	Author525	Institution20	Country4	1998	31	5	0.166667
Abstract511	Author525	Institution20	Country4	1998	23	1	0.142857
Abstract512	Author1931	Institution64	Country4	2014	9	2	0.1
Abstract513	Author1931	Institution64	Country4	2014	9	1	0.1
Abstract514	Author1062	Institution51	Country1	2014	321	8	0.0625
Abstract515	Author1062	Institution51	Country1	2010	97	5	0.111111
Abstract516	Author1062	Institution51	Country1	2006	303	4	0.125
Abstract517	Author1062	Institution51	Country1	2002	226	2	0.166667
Abstract518	Author498	Institution32	Country5	2012	85	8	0.1
Abstract519	Author498	Institution32	Country5	2010	307	7	0.1
Abstract520	Author498	Institution32	Country5	2008	320	8	0.125
Abstract521	Author498	Institution32	Country5	2004	337	6	0.166667
Abstract522	Author4894	Institution489	Country5	2012	404	4	0.125
Abstract523	Author6236	Institution32	Country5	2006	63	3	0.0833333
Abstract524	Author8016	Institution151	Country12	2004	324	2	0.25
Abstract525	Author7165	Institution17	Country2	1994	9	3	0.2
Abstract526	Author7165	Institution17	Country2	1994	28	1	0.166667
Abstract527	Author6519	Institution438	Country4	2004	81	2	0.1
Abstract528	Author1675	Institution27	Country4	2016	336	8	0.0769231
Abstract529	Author1675	Institution27	Country4	2012	102	6	0.125
Abstract530	Author1675	Institution27	Country4	2010	37	1	0.1
Abstract531	Author5239	Institution221	Country5	2002	93	2	0.166667
Abstract532	Author6237	Institution9	Country6	2016	225	9	0.0833333
Abstract533	Author7392	Institution5	Country1	2000	47	3	0.166667
Abstract534	Author515	Institution131	Country1	2016	169	5	0.142857
Abstract535	Author515	Institution131	Country1	1998	210	4	0.166667
Abstract536	Author7393	Institution120	Country7	2004	172	3	0.166667
Abstract537	Author4112	Institution42	Country10	2010	54	8	0.0769231
Abstract538	Author4112	Institution42	Country10	2010	15	1	0.0909091
Abstract539	Author4184	Institution4	Country1	2014	312	8	0.0588235
Abstract540	Author1054	Institution208	Country1	2016	281	1	0.0769231
Abstract541	Author1054	Institution208	Country1	2014	421	4	0.0625
Abstract542	Author1054	Institution208	Country1	2010	412	1	0.142857
Abstract543	Author1054	Institution208	Country1	2006	240	4	0.166667
Abstract544	Author1054	Institution208	Country1	2002	228	1	0.25
Abstract545	Author1054	Institution208	Country1	2002	161	3	0.25
Abstract546	Author1054	Institution208	Country1	2000	50	1	0.2
Abstract547	Author1054	Institution208	Country1	1998	47	1	0.2
Abstract548	Author1054	Institution208	Country1	1996	26	1	0.125
Abstract549	Author486	Institution9	Country6	2016	225	8	0.0833333
Abstract550	Author486	Institution9	Country6	2014	351	13	0.0625
Abstract551	Author486	Institution9	Country6	2014	10	1	0.111111
Abstract552	Author486	Institution9	Country6	2012	342	7	0.142857
Abstract553	Author486	Institution9	Country6	2012	245	9	0.1
Abstract554	Author486	Institution9	Country6	2012	118	1	0.166667
Abstract555	Author486	Institution9	Country6	2010	61	1	0.25
Abstract556	Author486	Institution9	Country6	2008	26	9	0.1
Abstract557	Author486	Institution9	Country6	2006	139	6	0.166667
Abstract558	Author1549	Institution73	Country2	1994	53	2	0.142857
Abstract559	Author1311	Institution234	Country1	1996	99	2	0.0344828
Abstract560	Author6520	Institution49	Country3	2010	424	8	0.1
Abstract561	Author5878	Institution52	Country3	2010	114	2	0.142857
Abstract562	Author5878	Institution52	Country3	2008	4	2	0.125
Abstract563	Author5878	Institution52	Country3	2008	130	1	0.0909091
Abstract564	Author5878	Institution52	Country3	2000	155	2	0.25
Abstract565	Author6712	Institution52	Country3	2010	126	4	0.142857
Abstract566	Author6712	Institution52	Country3	2010	114	1	0.142857
Abstract567	Author2705	Institution64	Country4	2014	79	4	0.166667
Abstract568	Author6238	Institution64	Country4	2004	59	3	0.0833333
Abstract569	Author2927	Institution12	Country1	2016	38	16	0.05
Abstract570	Author2927	Institution12	Country1	2014	423	3	0.0833333
Abstract571	Author494	Institution39	Country5	2014	62	7	0.0555556
Abstract572	Author494	Institution39	Country5	1998	98	5	0.111111
Abstract573	Author7166	Institution70	Country2	2004	114	3	0.142857
Abstract574	Author5842	Institution192	Country28	2016	320	3	0.0833333
Abstract575	Author5842	Institution192	Country28	2016	164	4	0.0833333
Abstract576	Author5842	Institution192	Country28	2014	201	5	0.1
Abstract577	Author5842	Institution192	Country28	2014	11	1	0.142857
Abstract578	Author5240	Institution288	Country22	1998	169	3	0.166667
Abstract579	Author7797	Institution89	Country9	2002	209	2	0.25
Abstract580	Author4765	Institution27	Country4	2000	151	3	0.111111
Abstract581	Author4766	Institution77	Country1	2016	338	6	0.111111
Abstract582	Author5948	Institution64	Country4	2008	60	9	0.0625
Abstract583	Author1013	Institution37	Country7	2014	382	2	0.25
Abstract584	Author1013	Institution37	Country7	2012	211	1	0.125
Abstract585	Author1013	Institution37	Country7	2012	199	1	0.2
Abstract586	Author1013	Institution37	Country7	2010	180	1	0.2
Abstract587	Author1013	Institution37	Country7	2010	177	1	0.25
Abstract588	Author1013	Institution37	Country7	2010	14	7	0.0666667
Abstract589	Author1013	Institution37	Country7	2008	74	2	0.2
Abstract590	Author1013	Institution37	Country7	2008	72	1	0.166667
Abstract591	Author1013	Institution37	Country7	2006	350	1	0.0909091
Abstract592	Author1013	Institution37	Country7	2004	86	4	0.2
Abstract593	Author1013	Institution37	Country7	2004	335	7	0.0769231
Abstract594	Author1013	Institution37	Country7	2004	159	1	0.0769231
Abstract595	Author1013	Institution37	Country7	2004	158	7	0.111111
Abstract596	Author1013	Institution37	Country7	2004	156	1	0.0714286
Abstract597	Author1013	Institution37	Country7	2004	155	6	0.0909091
Abstract598	Author1013	Institution37	Country7	2004	152	1	0.0666667
Abstract599	Author1013	Institution37	Country7	2004	140	6	0.125
Abstract600	Author1013	Institution37	Country7	2004	125	8	0.0909091
Abstract601	Author2796	Institution91	Country6	1990	55	2	0.25
Abstract602	Author1735	Institution36	Country5	2006	220	8	0.0833333
Abstract603	Author1735	Institution36	Country5	2002	51	9	0.111111
Abstract604	Author1735	Institution36	Country5	2000	187	2	0.125
Abstract605	Author1878	Institution20	Country4	2012	335	5	0.166667
Abstract606	Author1878	Institution20	Country4	1998	186	4	0.142857
Abstract607	Author7394	Institution72	Country6	1998	6	4	0.166667
Abstract608	Author8095	Institution389	Country45	2010	381	1	0.2
Abstract609	Author6945	Institution227	Country1	2016	367	6	0.125
Abstract610	Author5879	Institution20	Country4	2000	39	2	0.125
Abstract611	Author5879	Institution20	Country4	1998	119	2	0.142857
Abstract612	Author5879	Institution20	Country4	1996	150	2	0.2
Abstract613	Author5879	Institution20	Country4	1994	4	3	0.1
Abstract614	Author5879	Institution20	Country4	1993	58	2	0.166667
Abstract615	Author5879	Institution20	Country4	1990	32	4	0.166667
Abstract616	Author7395	Institution28	Country1	2012	279	5	0.166667
Abstract617	Author7395	Institution28	Country1	2010	359	2	0.25
Abstract618	Author3304	Institution144	Country11	2014	265	4	0.2
Abstract619	Author3304	Institution144	Country11	2012	177	7	0.1
Abstract620	Author3304	Institution144	Country11	2012	175	5	0.166667
Abstract621	Author8100	Institution340	Country33	2008	379	1	0.333333
Abstract622	Author4525	Institution12	Country1	2014	328	3	0.0909091
Abstract623	Author4525	Institution12	Country1	2012	280	3	0.0909091
Abstract624	Author7616	Institution19	Country1	2012	293	4	0.2
Abstract625	Author7943	Institution526	Country52	2006	354	2	0.333333
Abstract626	Author7167	Institution27	Country4	2010	305	4	0.142857
Abstract627	Author1495	Institution11	Country1	2000	59	7	0.1
Abstract628	Author5913	Institution19	Country1	2010	98	15	0.0588235
Abstract629	Author4895	Institution62	Country3	2014	141	3	0.125
Abstract630	Author4624	Institution7	Country3	2008	364	4	0.1
Abstract631	Author1753	Institution52	Country3	2004	225	1	0.111111
Abstract632	Author1753	Institution52	Country3	2002	2	5	0.0833333
Abstract633	Author1753	Institution52	Country3	2002	13	5	0.0833333
Abstract634	Author1753	Institution52	Country3	2002	115	1	0.125
Abstract635	Author2598	Institution1	Country1	2002	242	5	0.125
Abstract636	Author4432	Institution38	Country2	2006	78	3	0.1
Abstract637	Author4432	Institution38	Country2	2004	197	2	0.125
Abstract638	Author5949	Institution12	Country1	2016	275	11	0.0714286
Abstract639	Author5949	Institution12	Country1	2014	424	5	0.125
Abstract640	Author5949	Institution12	Country1	2010	409	3	0.125
Abstract641	Author4258	Institution2	Country1	2016	371	12	0.0666667
Abstract642	Author4058	Institution12	Country1	2016	92	1	0.0769231
Abstract643	Author4058	Institution12	Country1	2016	241	1	0.0833333
Abstract644	Author4058	Institution12	Country1	2016	117	1	0.1
Abstract645	Author4058	Institution12	Country1	2014	12	1	0.166667
Abstract646	Author598	Institution5	Country1	2010	181	1	0.2
Abstract647	Author598	Institution5	Country1	2008	199	1	0.111111
Abstract648	Author598	Institution5	Country1	2008	194	5	0.111111
Abstract649	Author598	Institution5	Country1	2006	160	1	0.333333
Abstract650	Author598	Institution5	Country1	1998	122	1	0.166667
Abstract651	Author8106	Institution50	Country3	2012	374	1	0.1
Abstract652	Author1481	Institution7	Country3	2002	18	1	0.0909091
Abstract653	Author3139	Institution7	Country3	2010	13	10	0.0909091
Abstract654	Author3139	Institution7	Country3	2008	141	7	0.142857
Abstract655	Author3475	Institution58	Country3	2016	317	4	0.111111
Abstract656	Author8115	Institution52	Country3	2008	389	4	0.2
Abstract657	Author6521	Institution5	Country1	2012	112	2	0.1
Abstract658	Author3225	Institution13	Country1	2008	292	10	0.0833333
Abstract659	Author3892	Institution94	Country1	2008	311	3	0.25
Abstract660	Author6067	Institution64	Country4	2004	156	6	0.0714286
Abstract661	Author6142	Institution63	Country11	2010	66	9	0.0769231
Abstract662	Author2378	Institution446	Country4	2014	101	4	0.0769231
Abstract663	Author6068	Institution125	Country13	2016	48	4	0.0909091
Abstract664	Author6068	Institution125	Country13	2014	427	4	0.166667
Abstract665	Author6068	Institution125	Country13	2012	262	5	0.166667
Abstract666	Author6068	Institution125	Country13	2010	43	6	0.142857
Abstract667	Author3305	Institution36	Country5	1996	25	9	0.0909091
Abstract668	Author5069	Institution23	Country4	2006	156	3	0.142857
Abstract669	Author6946	Institution394	Country42	2002	251	4	0.125
Abstract670	Author7617	Institution1	Country1	1993	18	2	0.2
Abstract671	Author3648	Institution62	Country3	2000	87	3	0.166667
Abstract672	Author3648	Institution62	Country3	1998	108	1	0.25
Abstract673	Author2797	Institution7	Country3	2008	170	4	0.25
Abstract674	Author7396	Institution1	Country1	2016	202	2	0.166667
Abstract675	Author4113	Institution54	Country13	2008	12	15	0.0588235
Abstract676	Author4113	Institution54	Country13	2004	15	8	0.1
Abstract677	Author5950	Institution12	Country1	2016	275	14	0.0714286
Abstract678	Author5950	Institution12	Country1	2016	243	1	0.166667
Abstract679	Author5950	Institution12	Country1	2016	242	4	0.25
Abstract680	Author5950	Institution12	Country1	2014	424	8	0.125
Abstract681	Author2546	Institution91	Country6	1996	115	1	0.333333
Abstract682	Author2546	Institution91	Country6	1994	44	4	0.142857
Abstract683	Author641	Institution72	Country6	2006	261	1	0.25
Abstract684	Author641	Institution72	Country6	2006	259	3	0.2
Abstract685	Author641	Institution72	Country6	2006	254	1	0.2
Abstract686	Author641	Institution72	Country6	2004	82	1	0.25
Abstract687	Author1396	Institution47	Country1	2014	267	4	0.111111
Abstract688	Author1396	Institution47	Country1	2014	13	1	1
Abstract689	Author1396	Institution47	Country1	2012	210	1	0.25
Abstract690	Author1396	Institution47	Country1	2006	80	4	0.142857
Abstract691	Author1396	Institution47	Country1	2006	249	1	0.166667
Abstract692	Author1396	Institution47	Country1	2006	248	1	0.2
Abstract693	Author1396	Institution47	Country1	2006	102	1	0.142857
Abstract694	Author5996	Institution54	Country13	2016	174	8	0.0769231
Abstract695	Author5996	Institution54	Country13	2012	253	5	0.142857
Abstract696	Author3024	Institution421	Country18	2010	395	3	0.0666667
Abstract697	Author3024	Institution421	Country18	2006	355	3	0.111111
Abstract698	Author8129	Institution270	Country5	2014	323	3	0.1
Abstract699	Author6239	Institution173	Country4	1996	158	9	0.0833333
Abstract700	Author1339	Institution23	Country4	2008	60	13	0.0625
Abstract701	Author1339	Institution23	Country4	2004	59	9	0.0833333
Abstract702	Author2127	Institution37	Country7	2016	371	10	0.0666667
Abstract703	Author2127	Institution37	Country7	2016	260	17	0.0416667
Abstract704	Author3476	Institution407	Country4	2010	443	4	0.111111
Abstract705	Author6522	Institution42	Country10	2016	82	1	0.25
Abstract706	Author6522	Institution42	Country10	2016	368	3	0.333333
Abstract707	Author6522	Institution42	Country10	2010	321	5	0.2
Abstract708	Author6522	Institution42	Country10	2010	292	4	0.25
Abstract709	Author6522	Institution42	Country10	2010	18	1	1
Abstract710	Author6523	Institution307	Country18	2008	367	5	0.1
Abstract711	Author5241	Institution7	Country3	2008	171	1	0.166667
Abstract712	Author2599	Institution52	Country3	2002	115	2	0.125
Abstract713	Author1203	Institution52	Country3	2006	266	3	0.125
Abstract714	Author7798	Institution7	Country3	2004	239	4	0.25
Abstract715	Author4625	Institution123	Country11	2016	255	3	0.111111
Abstract716	Author4625	Institution123	Country11	2014	245	2	0.125
Abstract717	Author208	Institution5	Country1	2016	87	9	0.0625
Abstract718	Author208	Institution5	Country1	2016	78	1	0.166667
Abstract719	Author208	Institution5	Country1	2016	76	4	0.0384615
Abstract720	Author208	Institution5	Country1	2016	277	15	0.0625
Abstract721	Author208	Institution5	Country1	2016	208	2	0.142857
Abstract722	Author208	Institution5	Country1	2016	104	1	0.142857
Abstract723	Author208	Institution5	Country1	2014	63	8	0.125
Abstract724	Author208	Institution5	Country1	2014	429	7	0.0714286
Abstract725	Author208	Institution5	Country1	2014	381	6	0.111111
Abstract726	Author208	Institution5	Country1	2014	311	4	0.0625
Abstract727	Author208	Institution5	Country1	2014	297	7	0.142857
Abstract728	Author208	Institution5	Country1	2014	269	2	0.0909091
Abstract729	Author208	Institution5	Country1	2014	268	3	0.0454545
Abstract730	Author208	Institution5	Country1	2014	156	13	0.0769231
Abstract731	Author208	Institution5	Country1	2014	14	1	0.04
Abstract732	Author208	Institution5	Country1	2014	133	10	0.0416667
Abstract733	Author208	Institution5	Country1	2014	107	5	0.0555556
Abstract734	Author208	Institution5	Country1	2014	106	6	0.0666667
Abstract735	Author208	Institution5	Country1	2012	9	8	0.1
Abstract736	Author208	Institution5	Country1	2012	74	3	0.1
Abstract737	Author208	Institution5	Country1	2012	54	3	0.111111
Abstract738	Author208	Institution5	Country1	2012	380	3	0.1
Abstract739	Author208	Institution5	Country1	2012	288	7	0.142857
Abstract740	Author208	Institution5	Country1	2012	27	4	0.111111
Abstract741	Author208	Institution5	Country1	2012	205	7	0.142857
Abstract742	Author208	Institution5	Country1	2012	14	6	0.1
Abstract743	Author208	Institution5	Country1	2012	112	5	0.1
Abstract744	Author208	Institution5	Country1	2010	76	8	0.0277778
Abstract745	Author208	Institution5	Country1	2010	444	2	0.5
Abstract746	Author208	Institution5	Country1	2010	393	5	0.0714286
Abstract747	Author208	Institution5	Country1	2010	298	6	0.0666667
Abstract748	Author208	Institution5	Country1	2010	297	1	0.0714286
Abstract749	Author208	Institution5	Country1	2010	182	1	0.0666667
Abstract750	Author208	Institution5	Country1	2010	12	12	0.0555556
Abstract751	Author208	Institution5	Country1	2008	83	4	0.125
Abstract752	Author208	Institution5	Country1	2008	80	3	0.2
Abstract753	Author208	Institution5	Country1	2008	54	1	0.0909091
Abstract754	Author208	Institution5	Country1	2008	34	3	0.2
Abstract755	Author208	Institution5	Country1	2008	33	1	0.111111
Abstract756	Author208	Institution5	Country1	2008	30	5	0.05
Abstract757	Author208	Institution5	Country1	2008	194	3	0.111111
Abstract758	Author208	Institution5	Country1	2008	112	6	0.166667
Abstract759	Author208	Institution5	Country1	2008	1	8	0.0416667
Abstract760	Author208	Institution5	Country1	2006	67	1	0.142857
Abstract761	Author208	Institution5	Country1	2006	226	2	0.166667
Abstract762	Author208	Institution5	Country1	2006	10	1	0.1
Abstract763	Author208	Institution5	Country1	2004	36	4	0.166667
Abstract764	Author208	Institution5	Country1	2004	348	6	0.125
Abstract765	Author208	Institution5	Country1	2004	3	6	0.166667
Abstract766	Author208	Institution5	Country1	2004	23	1	0.142857
Abstract767	Author667	Institution507	Country12	2016	60	7	0.0769231
Abstract768	Author667	Institution507	Country12	2016	333	9	0.111111
Abstract769	Author667	Institution507	Country12	2016	326	2	0.1
Abstract770	Author667	Institution507	Country12	2016	168	4	0.0588235
Abstract771	Author667	Institution507	Country12	2016	152	1	0.0769231
Abstract772	Author667	Institution507	Country12	2016	119	6	0.111111
Abstract773	Author667	Institution507	Country12	2014	367	15	0.0588235
Abstract774	Author667	Institution507	Country12	2014	160	6	0.111111
Abstract775	Author667	Institution507	Country12	2014	128	7	0.1
Abstract776	Author667	Institution507	Country12	2012	286	7	0.1
Abstract777	Author667	Institution507	Country12	2010	340	6	0.0909091
Abstract778	Author667	Institution507	Country12	2010	183	2	0.333333
Abstract779	Author667	Institution507	Country12	2010	100	13	0.05
Abstract780	Author667	Institution507	Country12	2008	252	1	0.25
Abstract781	Author667	Institution507	Country12	2006	57	1	0.0909091
Abstract782	Author667	Institution507	Country12	2006	353	1	0.2
Abstract783	Author667	Institution507	Country12	2006	20	3	0.2
Abstract784	Author667	Institution507	Country12	2004	166	1	0.142857
Abstract785	Author667	Institution507	Country12	2002	133	2	0.166667
Abstract786	Author1527	Institution313	Country1	2008	343	6	0.125
Abstract787	Author7168	Institution125	Country13	2012	262	2	0.166667
Abstract788	Author7168	Institution125	Country13	2010	43	2	0.142857
Abstract789	Author3649	Institution37	Country7	2012	368	2	0.2
Abstract790	Author3649	Institution37	Country7	2012	107	2	0.166667
Abstract791	Author6240	Institution52	Country3	1998	17	3	0.0833333
Abstract792	Author1020	Institution54	Country13	2014	306	18	0.037037
Abstract793	Author1020	Institution54	Country13	2014	155	4	0.0666667
Abstract794	Author1020	Institution54	Country13	2010	71	16	0.0454545
Abstract795	Author5242	Institution255	Country6	2014	74	5	0.166667
Abstract796	Author3306	Institution113	Country6	2014	324	9	0.0909091
Abstract797	Author3934	Institution507	Country12	2010	183	3	0.333333
Abstract798	Author6362	Institution52	Country3	2010	362	2	0.0909091
Abstract799	Author3104	Institution42	Country10	2016	159	8	0.0769231
Abstract800	Author3104	Institution42	Country10	2014	186	2	0.2
Abstract801	Author4896	Institution288	Country22	2000	114	2	0.142857
Abstract802	Author4896	Institution288	Country22	1998	169	4	0.166667
Abstract803	Author3010	Institution39	Country5	1996	117	9	0.0909091
Abstract804	Author3010	Institution39	Country5	1993	93	13	0.0769231
Abstract805	Author3010	Institution39	Country5	1990	61	14	0.0714286
Abstract806	Author4059	Institution17	Country2	2016	296	4	0.0416667
Abstract807	Author6069	Institution9	Country6	2016	157	6	0.0714286
Abstract808	Author4156	Institution486	Country9	2014	57	4	0.0555556
Abstract809	Author3561	Institution319	Country4	2004	357	3	0.125
Abstract810	Author1611	Institution75	Country2	2016	55	12	0.025641
Abstract811	Author1611	Institution75	Country2	2016	296	15	0.0416667
Abstract812	Author1611	Institution75	Country2	2010	315	1	0.142857
Abstract813	Author1611	Institution75	Country2	2008	59	5	0.1
Abstract814	Author1611	Institution75	Country2	2008	269	1	0.166667
Abstract815	Author1611	Institution75	Country2	2008	237	1	0.1
Abstract816	Author1611	Institution75	Country2	2008	229	23	0.0434783
Abstract817	Author1611	Institution75	Country2	2006	19	8	0.0714286
Abstract818	Author1611	Institution75	Country2	2006	111	1	0.111111
Abstract819	Author7397	Institution5	Country1	2016	215	4	0.166667
Abstract820	Author8132	Institution270	Country5	2014	51	6	0.142857
Abstract821	Author6713	Institution5	Country1	1994	1	6	0.111111
Abstract822	Author630	Institution6	Country1	1996	166	4	0.0833333
Abstract823	Author1626	Institution54	Country13	2016	44	4	0.142857
Abstract824	Author1626	Institution54	Country13	2016	298	7	0.0666667
Abstract825	Author1626	Institution54	Country13	2016	260	12	0.0416667
Abstract826	Author1626	Institution54	Country13	2016	231	4	0.125
Abstract827	Author1626	Institution54	Country13	2014	61	8	0.0555556
Abstract828	Author1626	Institution54	Country13	2014	32	4	0.142857
Abstract829	Author4526	Institution9	Country6	2010	20	7	0.0909091
Abstract830	Author7169	Institution52	Country3	2010	336	3	0.142857
Abstract831	Author7170	Institution55	Country17	1998	34	2	0.142857
Abstract832	Author5386	Institution2	Country1	2012	257	4	0.2
Abstract833	Author7398	Institution328	Country24	2004	315	3	0.166667
Abstract834	Author3307	Institution103	Country12	2006	57	5	0.0909091
Abstract835	Author135	Institution1	Country1	2016	76	5	0.0384615
Abstract836	Author135	Institution1	Country1	2016	346	6	0.125
Abstract837	Author135	Institution1	Country1	2016	288	6	0.1
Abstract838	Author135	Institution1	Country1	2016	278	10	0.0833333
Abstract839	Author135	Institution1	Country1	2016	120	8	0.0833333
Abstract840	Author135	Institution1	Country1	2014	311	3	0.0625
Abstract841	Author135	Institution1	Country1	2014	259	7	0.1
Abstract842	Author135	Institution1	Country1	2014	15	1	0.1
Abstract843	Author135	Institution1	Country1	2014	14	9	0.04
Abstract844	Author135	Institution1	Country1	2014	107	4	0.0555556
Abstract845	Author135	Institution1	Country1	2014	106	5	0.0666667
Abstract846	Author135	Institution1	Country1	2012	87	4	0.125
Abstract847	Author135	Institution1	Country1	2012	73	1	0.0909091
Abstract848	Author135	Institution1	Country1	2012	27	3	0.111111
Abstract849	Author135	Institution1	Country1	2010	9	5	0.0588235
Abstract850	Author135	Institution1	Country1	2010	393	3	0.0714286
Abstract851	Author135	Institution1	Country1	2010	327	8	0.111111
Abstract852	Author135	Institution1	Country1	2010	298	1	0.0666667
Abstract853	Author135	Institution1	Country1	2010	23	5	0.0769231
Abstract854	Author135	Institution1	Country1	2010	22	9	0.047619
Abstract855	Author135	Institution1	Country1	2010	182	6	0.0666667
Abstract856	Author135	Institution1	Country1	2010	152	3	0.25
Abstract857	Author135	Institution1	Country1	2010	12	2	0.0555556
Abstract858	Author135	Institution1	Country1	2010	116	6	0.047619
Abstract859	Author135	Institution1	Country1	2010	101	8	0.0833333
Abstract860	Author135	Institution1	Country1	2008	67	4	0.0909091
Abstract861	Author135	Institution1	Country1	2008	53	4	0.125
Abstract862	Author135	Institution1	Country1	2008	50	1	0.0909091
Abstract863	Author135	Institution1	Country1	2008	28	1	0.2
Abstract864	Author135	Institution1	Country1	2008	258	7	0.0833333
Abstract865	Author135	Institution1	Country1	2008	1	9	0.0416667
Abstract866	Author135	Institution1	Country1	2006	72	3	0.142857
Abstract867	Author135	Institution1	Country1	2006	70	3	0.125
Abstract868	Author135	Institution1	Country1	2006	26	6	0.142857
Abstract869	Author135	Institution1	Country1	2006	22	1	0.142857
Abstract870	Author135	Institution1	Country1	2004	356	9	0.0666667
Abstract871	Author135	Institution1	Country1	2004	344	1	0.0769231
Abstract872	Author4527	Institution1	Country1	2008	50	5	0.0909091
Abstract873	Author7618	Institution53	Country7	2000	13	3	0.2
Abstract874	Author6524	Institution54	Country13	2016	98	7	0.1
Abstract875	Author4897	Institution36	Country5	1987	48	5	0.125
Abstract876	Author1736	Institution36	Country5	2002	176	5	0.111111
Abstract877	Author1736	Institution36	Country5	2002	175	5	0.111111
Abstract878	Author1736	Institution36	Country5	2002	143	7	0.0909091
Abstract879	Author928	Institution123	Country11	2006	267	5	0.125
Abstract880	Author928	Institution123	Country11	2006	142	2	0.125
Abstract881	Author928	Institution123	Country11	2004	83	3	0.166667
Abstract882	Author928	Institution123	Country11	2004	33	5	0.166667
Abstract883	Author928	Institution123	Country11	2004	265	3	0.125
Abstract884	Author2860	Institution36	Country5	2016	300	5	0.0384615
Abstract885	Author2860	Institution36	Country5	2012	325	6	0.0909091
Abstract886	Author2860	Institution36	Country5	2010	74	9	0.0588235
Abstract887	Author4626	Institution27	Country4	2004	290	4	0.1
Abstract888	Author1425	Institution1	Country1	1984	43	2	0.0666667
Abstract889	Author6714	Institution36	Country5	2002	218	4	0.111111
Abstract890	Author1184	Institution39	Country5	2004	222	5	0.166667
Abstract891	Author1184	Institution39	Country5	2004	185	4	0.166667
Abstract892	Author1184	Institution39	Country5	2002	179	5	0.166667
Abstract893	Author929	Institution200	Country17	2010	258	5	0.2
Abstract894	Author929	Institution200	Country17	2010	168	1	0.142857
Abstract895	Author929	Institution200	Country17	2008	246	1	0.333333
Abstract896	Author929	Institution200	Country17	2008	244	9	0.111111
Abstract897	Author929	Institution200	Country17	2004	251	5	0.166667
Abstract898	Author929	Institution200	Country17	2004	250	3	0.25
Abstract899	Author929	Institution200	Country17	2004	230	2	0.25
Abstract900	Author5638	Institution2	Country1	2016	112	3	0.0833333
Abstract901	Author5638	Institution2	Country1	2014	311	6	0.0625
Abstract902	Author5638	Institution2	Country1	2014	14	11	0.04
Abstract903	Author5638	Institution2	Country1	2014	107	9	0.0555556
Abstract904	Author5638	Institution2	Country1	2014	106	8	0.0666667
Abstract905	Author1040	Institution32	Country5	2008	51	21	0.0322581
Abstract906	Author2499	Institution27	Country4	2010	401	1	0.142857
Abstract907	Author2499	Institution27	Country4	2008	371	1	0.166667
Abstract908	Author4157	Institution386	Country4	2016	286	3	0.0555556
Abstract909	Author7619	Institution38	Country2	2012	65	3	0.2
Abstract910	Author6525	Institution115	Country5	1993	90	4	0.1
Abstract911	Author660	Institution507	Country12	2016	84	15	0.030303
Abstract912	Author660	Institution507	Country12	2016	300	6	0.0384615
Abstract913	Author660	Institution507	Country12	2014	160	9	0.111111
Abstract914	Author660	Institution507	Country12	2014	128	10	0.1
Abstract915	Author660	Institution507	Country12	2012	286	10	0.1
Abstract916	Author660	Institution507	Country12	2010	76	22	0.0277778
Abstract917	Author660	Institution507	Country12	2010	340	11	0.0909091
Abstract918	Author660	Institution507	Country12	2008	30	16	0.05
Abstract919	Author660	Institution507	Country12	2006	20	1	0.2
Abstract920	Author660	Institution507	Country12	2004	127	1	0.2
Abstract921	Author660	Institution507	Country12	2000	137	2	0.0833333
Abstract922	Author660	Institution507	Country12	1996	19	2	0.125
Abstract923	Author4136	Institution64	Country4	2016	286	9	0.0555556
Abstract924	Author4136	Institution64	Country4	2014	79	3	0.166667
Abstract925	Author4136	Institution64	Country4	2014	78	3	0.2
Abstract926	Author5070	Institution37	Country7	2012	386	5	0.142857
Abstract927	Author3893	Institution63	Country11	2004	234	3	0.25
Abstract928	Author154	Institution56	Country10	2014	426	10	0.1
Abstract929	Author154	Institution56	Country10	2012	239	4	0.25
Abstract930	Author154	Institution56	Country10	2010	288	5	0.2
Abstract931	Author154	Institution56	Country10	2010	251	15	0.0588235
Abstract932	Author154	Institution56	Country10	2004	233	3	0.25
Abstract933	Author154	Institution56	Country10	2004	232	4	0.25
Abstract934	Author154	Institution56	Country10	2002	91	2	0.5
Abstract935	Author154	Institution56	Country10	2002	84	5	0.2
Abstract936	Author154	Institution56	Country10	2002	105	5	0.166667
Abstract937	Author7399	Institution258	Country10	2010	329	5	0.166667
Abstract938	Author4627	Institution11	Country1	2004	78	8	0.1
Abstract939	Author4528	Institution188	Country6	2010	299	1	0.0909091
Abstract940	Author4528	Institution188	Country6	2008	295	1	0.333333
Abstract941	Author2025	Institution16	Country1	1993	20	1	0.25
Abstract942	Author2025	Institution16	Country1	1993	18	3	0.2
Abstract943	Author2025	Institution16	Country1	1990	24	1	0.25
Abstract944	Author1508	Institution79	Country10	2006	237	2	0.25
Abstract945	Author1508	Institution79	Country10	2006	233	6	0.166667
Abstract946	Author1508	Institution79	Country10	2004	280	3	0.2
Abstract947	Author5387	Institution4	Country1	2010	300	2	0.2
Abstract948	Author3069	Institution2	Country1	2012	307	4	0.142857
Abstract949	Author3069	Institution2	Country1	2010	68	2	0.0833333
Abstract950	Author6947	Institution179	Country2	2016	348	2	0.2
Abstract951	Author6947	Institution179	Country2	2014	52	1	1
Abstract952	Author6947	Institution179	Country2	2012	236	2	0.142857
Abstract953	Author4628	Institution73	Country2	1993	79	4	0.1
Abstract954	Author1995	Institution73	Country2	1993	60	2	0.142857
Abstract955	Author8105	Institution187	Country3	2012	374	6	0.1
Abstract956	Author535	Institution32	Country5	1998	58	1	0.25
Abstract957	Author535	Institution32	Country5	1998	142	4	0.25
Abstract958	Author535	Institution32	Country5	1996	90	1	0.25
Abstract959	Author7171	Institution12	Country1	2000	150	5	0.142857
Abstract960	Author499	Institution4	Country1	2010	99	14	0.0625
Abstract961	Author499	Institution4	Country1	1990	55	3	0.25
Abstract962	Author499	Institution4	Country1	1990	50	3	0.166667
Abstract963	Author5243	Institution20	Country4	1998	150	4	0.166667
Abstract964	Author5244	Institution32	Country5	2012	203	5	0.166667
Abstract965	Author7944	Institution54	Country13	2012	161	1	0.333333
Abstract966	Author4898	Institution48	Country5	2000	160	8	0.125
Abstract967	Author1086	Institution27	Country4	2010	184	2	0.0625
Abstract968	Author1086	Institution27	Country4	2006	93	5	0.111111
Abstract969	Author7620	Institution71	Country15	2002	192	3	0.2
Abstract970	Author423	Institution335	Country1	2014	443	4	0.25
Abstract971	Author423	Institution335	Country1	2014	17	4	0.25
Abstract972	Author423	Institution335	Country1	2012	318	6	0.166667
Abstract973	Author423	Institution335	Country1	2010	368	1	0.333333
Abstract974	Author423	Institution335	Country1	2010	224	1	0.1
Abstract975	Author423	Institution335	Country1	2006	281	1	0.1
Abstract976	Author423	Institution335	Country1	2006	272	1	0.125
Abstract977	Author423	Institution335	Country1	2004	307	1	0.166667
Abstract978	Author423	Institution335	Country1	2002	104	1	0.2
Abstract979	Author4158	Institution38	Country2	2010	112	2	0.125
Abstract980	Author4158	Institution38	Country2	2010	106	3	0.0588235
Abstract981	Author1426	Institution2	Country1	2006	211	7	0.1
Abstract982	Author1426	Institution2	Country1	2006	198	7	0.0909091
Abstract983	Author1426	Institution2	Country1	2004	93	3	0.166667
Abstract984	Author1426	Institution2	Country1	2004	35	5	0.166667
Abstract985	Author1426	Institution2	Country1	2004	297	4	0.166667
Abstract986	Author6363	Institution42	Country10	2006	89	6	0.125
Abstract987	Author6363	Institution42	Country10	2004	362	6	0.142857
Abstract988	Author7400	Institution79	Country10	2006	233	3	0.166667
Abstract989	Author1766	Institution73	Country2	1998	172	2	0.0833333
Abstract990	Author1766	Institution73	Country2	1998	127	1	0.111111
Abstract991	Author1698	Institution2	Country1	2012	80	3	0.111111
Abstract992	Author1698	Institution2	Country1	2012	272	4	0.0909091
Abstract993	Author1698	Institution2	Country1	2010	77	4	0.2
Abstract994	Author1698	Institution2	Country1	2010	68	5	0.0833333
Abstract995	Author1698	Institution2	Country1	2010	28	1	0.1
Abstract996	Author1383	Institution59	Country16	2016	297	2	0.111111
Abstract997	Author1383	Institution59	Country16	2006	212	5	0.1
Abstract998	Author1383	Institution59	Country16	2006	194	2	0.166667
Abstract999	Author3477	Institution17	Country2	2002	200	4	0.111111
Abstract1000	Author463	Institution1	Country1	2016	91	13	0.0769231
Abstract1001	Author463	Institution1	Country1	2016	87	5	0.0625
Abstract1002	Author463	Institution1	Country1	2016	61	2	0.0526316
Abstract1003	Author463	Institution1	Country1	2016	120	10	0.0833333
Abstract1004	Author463	Institution1	Country1	2016	106	7	0.0526316
Abstract1005	Author463	Institution1	Country1	2014	331	15	0.0625
Abstract1006	Author463	Institution1	Country1	2014	25	7	0.142857
Abstract1007	Author463	Institution1	Country1	2014	16	1	0.047619
Abstract1008	Author463	Institution1	Country1	2014	114	8	0.0769231
Abstract1009	Author463	Institution1	Country1	2012	363	10	0.1
Abstract1010	Author463	Institution1	Country1	2012	362	1	0.111111
Abstract1011	Author463	Institution1	Country1	2008	86	2	0.111111
Abstract1012	Author463	Institution1	Country1	2006	273	1	0.25
Abstract1013	Author7401	Institution51	Country1	2002	226	4	0.166667
Abstract1014	Author768	Institution134	Country4	1996	118	7	0.111111
Abstract1015	Author768	Institution134	Country4	1994	57	8	0.111111
Abstract1016	Author5997	Institution421	Country18	2010	395	14	0.0666667
Abstract1017	Author7799	Institution19	Country1	1984	21	4	0.25
Abstract1018	Author3048	Institution57	Country1	2014	421	14	0.0625
Abstract1019	Author3048	Institution57	Country1	2002	228	3	0.25
Abstract1020	Author3048	Institution57	Country1	1998	47	4	0.2
Abstract1021	Author3738	Institution198	Country2	1998	60	3	0.166667
Abstract1022	Author1440	Institution48	Country5	1994	38	5	0.142857
Abstract1023	Author1440	Institution48	Country5	1993	75	5	0.0909091
Abstract1024	Author5071	Institution5	Country1	2008	147	2	0.2
Abstract1025	Author5071	Institution5	Country1	2006	131	1	0.142857
Abstract1026	Author5071	Institution5	Country1	2004	267	1	0.166667
Abstract1027	Author5388	Institution307	Country18	2008	350	3	0.2
Abstract1028	Author1289	Institution403	Country1	2016	57	6	0.0769231
Abstract1029	Author1289	Institution403	Country1	2012	73	7	0.0909091
Abstract1030	Author1289	Institution403	Country1	2012	382	3	0.1
Abstract1031	Author1289	Institution403	Country1	2010	101	4	0.0833333
Abstract1032	Author1289	Institution403	Country1	2008	50	8	0.0909091
Abstract1033	Author1289	Institution403	Country1	2006	336	1	0.142857
Abstract1034	Author1289	Institution403	Country1	2006	335	7	0.125
Abstract1035	Author1289	Institution403	Country1	1990	37	3	0.2
Abstract1036	Author1289	Institution403	Country1	1990	27	3	0.166667
Abstract1037	Author1289	Institution403	Country1	1990	26	3	0.2
Abstract1038	Author4357	Institution113	Country6	2012	37	6	0.0769231
Abstract1039	Author5072	Institution12	Country1	2004	268	3	0.142857
Abstract1040	Author1583	Institution19	Country1	2006	248	2	0.2
Abstract1041	Author4629	Institution288	Country22	2010	262	5	0.1
Abstract1042	Author4629	Institution288	Country22	2008	207	3	0.166667
Abstract1043	Author7402	Institution25	Country8	1990	49	5	0.166667
Abstract1044	Author8142	Institution1	Country1	1979	7	2	0.5
Abstract1045	Author8142	Institution1	Country1	1979	10	1	0.5
Abstract1046	Author6241	Institution36	Country5	2008	97	4	0.0833333
Abstract1047	Author4097	Institution117	Country9	2016	168	12	0.0588235
Abstract1048	Author4097	Institution117	Country9	2016	154	9	0.0666667
Abstract1049	Author2213	Institution1	Country1	2012	363	6	0.1
Abstract1050	Author2213	Institution1	Country1	2008	78	1	0.0833333
Abstract1051	Author4767	Institution549	Country2	2014	337	2	0.125
Abstract1052	Author4767	Institution549	Country2	2012	249	4	0.166667
Abstract1053	Author3562	Institution27	Country4	2004	9	4	0.125
Abstract1054	Author1302	Institution333	Country26	2010	339	4	0.0909091
Abstract1055	Author1302	Institution333	Country26	2010	338	6	0.111111
Abstract1056	Author1302	Institution333	Country26	2004	161	10	0.0588235
Abstract1057	Author1302	Institution333	Country26	2004	133	5	0.0666667
Abstract1058	Author1194	Institution69	Country4	2004	136	5	0.166667
Abstract1059	Author1194	Institution69	Country4	2004	106	6	0.142857
Abstract1060	Author5073	Institution225	Country8	2010	344	3	0.25
Abstract1061	Author5073	Institution225	Country8	1994	58	3	0.25
Abstract1062	Author7621	Institution73	Country2	2008	316	2	0.2
Abstract1063	Author3140	Institution6	Country1	2008	95	9	0.1
Abstract1064	Author3140	Institution6	Country1	2004	235	7	0.125
Abstract1065	Author3140	Institution6	Country1	2002	177	3	0.2
Abstract1066	Author4159	Institution123	Country11	2016	7	1	0.166667
Abstract1067	Author4159	Institution123	Country11	2016	255	5	0.111111
Abstract1068	Author4159	Institution123	Country11	2016	232	6	0.125
Abstract1069	Author4159	Institution123	Country11	2010	156	2	0.25
Abstract1070	Author4159	Institution123	Country11	2008	162	3	0.2
Abstract1071	Author4159	Institution123	Country11	2006	267	3	0.125
Abstract1072	Author4159	Institution123	Country11	2002	127	2	0.25
Abstract1073	Author4159	Institution123	Country11	2000	42	3	0.2
Abstract1074	Author4159	Institution123	Country11	1998	50	2	0.25
Abstract1075	Author4159	Institution123	Country11	1998	21	2	0.333333
Abstract1076	Author4159	Institution123	Country11	1998	138	3	0.333333
Abstract1077	Author4159	Institution123	Country11	1996	138	2	0.25
Abstract1078	Author6242	Institution9	Country6	2016	225	5	0.0833333
Abstract1079	Author2846	Institution295	Country26	2016	86	8	0.0384615
Abstract1080	Author2846	Institution295	Country26	2016	337	7	0.125
Abstract1081	Author2846	Institution295	Country26	2016	324	10	0.0416667
Abstract1082	Author2846	Institution295	Country26	2016	272	2	0.333333
Abstract1083	Author2846	Institution295	Country26	2016	271	18	0.0384615
Abstract1084	Author2846	Institution295	Country26	2016	170	12	0.0454545
Abstract1085	Author2846	Institution295	Country26	2016	166	3	0.25
Abstract1086	Author2846	Institution295	Country26	2014	436	2	0.5
Abstract1087	Author2846	Institution295	Country26	2014	435	13	0.0769231
Abstract1088	Author2846	Institution295	Country26	2014	393	2	0.5
Abstract1089	Author2846	Institution295	Country26	2014	238	10	0.04
Abstract1090	Author2846	Institution295	Country26	2014	237	10	0.037037
Abstract1091	Author2846	Institution295	Country26	2010	429	2	0.5
Abstract1092	Author2846	Institution295	Country26	2010	193	3	0.333333
Abstract1093	Author2846	Institution295	Country26	2010	100	11	0.05
Abstract1094	Author2846	Institution295	Country26	2008	315	7	0.111111
Abstract1095	Author2846	Institution295	Country26	2008	260	5	0.0833333
Abstract1096	Author2846	Institution295	Country26	2008	257	2	0.5
Abstract1097	Author2846	Institution295	Country26	2006	356	1	0.25
Abstract1098	Author2846	Institution295	Country26	2006	330	2	0.25
Abstract1099	Author2846	Institution295	Country26	2004	161	1	0.0588235
Abstract1100	Author2846	Institution295	Country26	2004	145	2	0.166667
Abstract1101	Author6243	Institution90	Country4	2004	320	3	0.1
Abstract1102	Author6243	Institution90	Country4	2002	59	6	0.125
Abstract1103	Author3025	Institution421	Country18	2010	395	4	0.0666667
Abstract1104	Author3025	Institution421	Country18	2004	325	3	0.111111
Abstract1105	Author5492	Institution335	Country1	2014	17	1	0.25
Abstract1106	Author496	Institution27	Country4	2012	302	1	0.142857
Abstract1107	Author496	Institution27	Country4	2008	230	1	0.1
Abstract1108	Author496	Institution27	Country4	2004	60	7	0.142857
Abstract1109	Author496	Institution27	Country4	2004	243	7	0.1
Abstract1110	Author496	Institution27	Country4	2002	210	3	0.0833333
Abstract1111	Author496	Institution27	Country4	2000	79	4	0.125
Abstract1112	Author496	Institution27	Country4	2000	78	4	0.25
Abstract1113	Author5998	Institution10	Country1	2016	338	2	0.111111
Abstract1114	Author5998	Institution10	Country1	2012	316	2	0.125
Abstract1115	Author7800	Institution2	Country1	2016	9	1	0.25
Abstract1116	Author3894	Institution17	Country2	1994	13	3	0.25
Abstract1117	Author2159	Institution17	Country2	2014	308	8	0.111111
Abstract1118	Author2159	Institution17	Country2	2014	147	2	0.166667
Abstract1119	Author2159	Institution17	Country2	2014	112	2	0.0625
Abstract1120	Author2159	Institution17	Country2	2012	193	7	0.111111
Abstract1121	Author2159	Institution17	Country2	2012	174	2	0.1
Abstract1122	Author6948	Institution1	Country1	2006	127	1	0.125
Abstract1123	Author6715	Institution421	Country18	2006	355	4	0.111111
Abstract1124	Author3563	Institution6	Country1	2004	235	3	0.125
Abstract1125	Author7622	Institution254	Country14	2008	212	4	0.2
Abstract1126	Author6364	Institution103	Country12	2006	57	4	0.0909091
Abstract1127	Author2547	Institution539	Country12	2002	79	3	0.111111
Abstract1128	Author4899	Institution201	Country2	2012	275	4	0.125
Abstract1129	Author1810	Institution147	Country5	1998	65	5	0.142857
Abstract1130	Author1810	Institution147	Country5	1998	63	5	0.125
Abstract1131	Author1810	Institution147	Country5	1996	2	11	0.0909091
Abstract1132	Author3377	Institution27	Country4	2012	405	5	0.1
Abstract1133	Author3226	Institution42	Country10	1993	17	2	0.166667
Abstract1134	Author3226	Institution42	Country10	1993	16	2	0.0909091
Abstract1135	Author5074	Institution8	Country1	2000	26	7	0.142857
Abstract1136	Author4358	Institution1	Country1	2014	360	9	0.0769231
Abstract1137	Author2085	Institution11	Country1	1998	13	2	0.333333
Abstract1138	Author6070	Institution9	Country6	2016	157	5	0.0714286
Abstract1139	Author2046	Institution8	Country1	2008	198	3	0.2
Abstract1140	Author859	Institution13	Country1	2016	41	3	0.333333
Abstract1141	Author859	Institution13	Country1	2016	307	7	0.0833333
Abstract1142	Author859	Institution13	Country1	2016	289	4	0.111111
Abstract1143	Author859	Institution13	Country1	2014	239	2	0.142857
Abstract1144	Author859	Institution13	Country1	2014	19	1	0.2
Abstract1145	Author859	Institution13	Country1	2014	18	1	0.2
Abstract1146	Author859	Institution13	Country1	2012	304	1	0.1
Abstract1147	Author859	Institution13	Country1	2012	23	6	0.1
Abstract1148	Author859	Institution13	Country1	2012	187	5	0.125
Abstract1149	Author859	Institution13	Country1	2010	64	1	0.166667
Abstract1150	Author859	Institution13	Country1	2008	6	4	0.2
Abstract1151	Author859	Institution13	Country1	2008	282	1	0.2
Abstract1152	Author859	Institution13	Country1	2008	15	2	0.25
Abstract1153	Author859	Institution13	Country1	2006	4	2	0.2
Abstract1154	Author859	Institution13	Country1	2006	216	1	0.142857
Abstract1155	Author7623	Institution13	Country1	2016	244	1	0.2
Abstract1156	Author2379	Institution27	Country4	2012	408	3	0.142857
Abstract1157	Author2379	Institution27	Country4	2012	405	4	0.1
Abstract1158	Author6949	Institution53	Country7	2010	205	4	0.125
Abstract1159	Author6716	Institution2	Country1	2006	5	3	0.111111
Abstract1160	Author3141	Institution73	Country2	1998	172	3	0.0833333
Abstract1161	Author3141	Institution73	Country2	1996	109	5	0.142857
Abstract1162	Author6365	Institution113	Country6	2014	324	8	0.0909091
Abstract1163	Author1275	Institution39	Country5	2016	114	10	0.0666667
Abstract1164	Author1275	Institution39	Country5	2012	92	8	0.111111
Abstract1165	Author1275	Institution39	Country5	2012	143	6	0.166667
Abstract1166	Author1275	Institution39	Country5	2010	198	4	0.25
Abstract1167	Author1275	Institution39	Country5	2010	118	8	0.111111
Abstract1168	Author1275	Institution39	Country5	2008	51	14	0.0322581
Abstract1169	Author1275	Institution39	Country5	2006	9	10	0.0909091
Abstract1170	Author1275	Institution39	Country5	2006	54	7	0.111111
Abstract1171	Author5075	Institution11	Country1	2008	341	3	0.142857
Abstract1172	Author1633	Institution9	Country6	2016	47	5	0.047619
Abstract1173	Author1633	Institution9	Country6	2012	5	8	0.0714286
Abstract1174	Author1633	Institution9	Country6	2012	36	6	0.0666667
Abstract1175	Author1633	Institution9	Country6	2012	303	4	0.142857
Abstract1176	Author1633	Institution9	Country6	2012	222	3	0.166667
Abstract1177	Author1633	Institution9	Country6	2010	20	3	0.0909091
Abstract1178	Author1633	Institution9	Country6	2010	165	3	0.111111
Abstract1179	Author3957	Institution17	Country2	1993	43	1	0.5
Abstract1180	Author2334	Institution27	Country4	2014	406	3	0.2
Abstract1181	Author2334	Institution27	Country4	2010	320	4	0.1
Abstract1182	Author2334	Institution27	Country4	2010	204	4	0.125
Abstract1183	Author6526	Institution55	Country17	1994	27	3	0.1
Abstract1184	Author5389	Institution67	Country6	1990	62	5	0.2
Abstract1185	Author7624	Institution37	Country7	2012	381	3	0.2
Abstract1186	Author3650	Institution4	Country1	2012	25	3	0.142857
Abstract1187	Author3739	Institution5	Country1	2006	169	4	0.2
Abstract1188	Author3739	Institution5	Country1	2006	168	2	0.25
Abstract1189	Author1659	Institution9	Country6	2016	283	1	0.1
Abstract1190	Author1659	Institution9	Country6	2016	282	1	0.0833333
Abstract1191	Author1659	Institution9	Country6	2016	15	1	0.1
Abstract1192	Author1659	Institution9	Country6	2014	21	10	0.0714286
Abstract1193	Author1659	Institution9	Country6	2014	20	10	0.0714286
Abstract1194	Author1659	Institution9	Country6	2014	198	2	0.142857
Abstract1195	Author1659	Institution9	Country6	2012	303	1	0.142857
Abstract1196	Author1316	Institution1	Country1	2008	188	4	0.111111
Abstract1197	Author1316	Institution1	Country1	2006	190	5	0.111111
Abstract1198	Author1316	Institution1	Country1	2006	189	6	0.142857
Abstract1199	Author1316	Institution1	Country1	2004	4	7	0.111111
Abstract1200	Author1316	Institution1	Country1	2002	174	4	0.111111
Abstract1201	Author706	Institution91	Country6	1996	115	3	0.333333
Abstract1202	Author706	Institution91	Country6	1990	50	5	0.166667
Abstract1203	Author706	Institution91	Country6	1987	37	3	0.047619
Abstract1204	Author902	Institution4	Country1	2010	99	13	0.0625
Abstract1205	Author2461	Institution53	Country7	2008	253	3	0.0909091
Abstract1206	Author1072	Institution36	Country5	2002	207	8	0.0909091
Abstract1207	Author1072	Institution36	Country5	2002	124	5	0.125
Abstract1208	Author1072	Institution36	Country5	2002	123	4	0.1
Abstract1209	Author1072	Institution36	Country5	2002	118	6	0.125
Abstract1210	Author1072	Institution36	Country5	2000	80	2	0.111111
Abstract1211	Author1072	Institution36	Country5	1998	74	1	0.111111
Abstract1212	Author1072	Institution36	Country5	1998	112	5	0.142857
Abstract1213	Author7801	Institution9	Country6	2016	310	3	0.25
Abstract1214	Author5671	Institution507	Country12	2016	93	8	0.047619
Abstract1215	Author5671	Institution507	Country12	2012	78	5	0.0714286
Abstract1216	Author5671	Institution507	Country12	2008	71	2	0.125
Abstract1217	Author5671	Institution507	Country12	2004	166	5	0.142857
Abstract1218	Author6950	Institution35	Country2	2006	64	3	0.125
Abstract1219	Author2600	Institution314	Country2	2014	418	8	0.125
Abstract1220	Author2273	Institution20	Country4	2010	286	8	0.1
Abstract1221	Author2273	Institution20	Country4	2010	261	12	0.0666667
Abstract1222	Author6244	Institution156	Country13	2016	280	2	0.0833333
Abstract1223	Author7625	Institution10	Country1	2002	22	3	0.2
Abstract1224	Author6717	Institution10	Country1	2016	338	4	0.111111
Abstract1225	Author7403	Institution47	Country1	2016	243	2	0.166667
Abstract1226	Author7403	Institution47	Country1	2016	242	2	0.25
Abstract1227	Author218	Institution37	Country7	2016	214	3	0.125
Abstract1228	Author218	Institution37	Country7	2016	186	6	0.166667
Abstract1229	Author218	Institution37	Country7	2014	450	9	0.111111
Abstract1230	Author218	Institution37	Country7	2014	321	11	0.0625
Abstract1231	Author218	Institution37	Country7	2014	268	15	0.0454545
Abstract1232	Author218	Institution37	Country7	2012	97	4	0.25
Abstract1233	Author218	Institution37	Country7	2012	386	7	0.142857
Abstract1234	Author218	Institution37	Country7	2012	368	4	0.2
Abstract1235	Author218	Institution37	Country7	2012	336	6	0.166667
Abstract1236	Author218	Institution37	Country7	2012	252	9	0.111111
Abstract1237	Author218	Institution37	Country7	2012	251	1	0.1
Abstract1238	Author218	Institution37	Country7	2012	250	5	0.2
Abstract1239	Author218	Institution37	Country7	2012	199	2	0.2
Abstract1240	Author218	Institution37	Country7	2012	132	8	0.111111
Abstract1241	Author218	Institution37	Country7	2012	107	5	0.166667
Abstract1242	Author218	Institution37	Country7	2012	101	4	0.0909091
Abstract1243	Author218	Institution37	Country7	2010	70	1	0.0833333
Abstract1244	Author218	Institution37	Country7	2010	419	2	0.333333
Abstract1245	Author218	Institution37	Country7	2010	418	5	0.125
Abstract1246	Author218	Institution37	Country7	2010	380	7	0.142857
Abstract1247	Author218	Institution37	Country7	2010	346	1	0.125
Abstract1248	Author218	Institution37	Country7	2010	185	7	0.142857
Abstract1249	Author218	Institution37	Country7	2010	180	5	0.2
Abstract1250	Author218	Institution37	Country7	2008	65	4	0.2
Abstract1251	Author218	Institution37	Country7	2008	45	8	0.111111
Abstract1252	Author218	Institution37	Country7	2008	283	7	0.142857
Abstract1253	Author218	Institution37	Country7	2008	18	1	0.25
Abstract1254	Author218	Institution37	Country7	2008	144	6	0.142857
Abstract1255	Author218	Institution37	Country7	2006	207	5	0.142857
Abstract1256	Author218	Institution37	Country7	2006	164	3	0.333333
Abstract1257	Author218	Institution37	Country7	2006	129	3	0.25
Abstract1258	Author218	Institution37	Country7	2004	286	3	0.25
Abstract1259	Author218	Institution37	Country7	2004	259	4	0.25
Abstract1260	Author218	Institution37	Country7	2004	258	6	0.166667
Abstract1261	Author884	Institution42	Country10	2016	347	7	0.0909091
Abstract1262	Author884	Institution42	Country10	2012	295	2	0.166667
Abstract1263	Author884	Institution42	Country10	2012	264	2	0.1
Abstract1264	Author884	Institution42	Country10	2010	301	1	0.1
Abstract1265	Author884	Institution42	Country10	2010	262	3	0.1
Abstract1266	Author884	Institution42	Country10	2008	262	3	0.166667
Abstract1267	Author884	Institution42	Country10	2006	246	2	0.25
Abstract1268	Author884	Institution42	Country10	2006	238	2	0.2
Abstract1269	Author5076	Institution27	Country4	2012	333	6	0.142857
Abstract1270	Author3651	Institution23	Country4	2004	116	5	0.142857
Abstract1271	Author3564	Institution65	Country1	2002	75	6	0.125
Abstract1272	Author8143	Institution517	Country28	1998	181	2	0.333333
Abstract1273	Author6527	Institution1	Country1	2016	288	9	0.1
Abstract1274	Author689	Institution287	Country4	2004	358	11	0.0833333
Abstract1275	Author689	Institution287	Country4	2000	79	7	0.125
Abstract1276	Author689	Institution287	Country4	1996	8	6	0.142857
Abstract1277	Author689	Institution287	Country4	1996	130	5	0.05
Abstract1278	Author689	Institution287	Country4	1994	71	8	0.0833333
Abstract1279	Author5077	Institution27	Country4	1998	206	2	0.142857
Abstract1280	Author6071	Institution72	Country6	2014	21	1	0.0714286
Abstract1281	Author6071	Institution72	Country6	2014	20	1	0.0714286
Abstract1282	Author6071	Institution72	Country6	2012	191	1	0.1
Abstract1283	Author2171	Institution11	Country1	2016	27	4	0.125
Abstract1284	Author2171	Institution11	Country1	2016	222	5	0.111111
Abstract1285	Author2171	Institution11	Country1	2016	221	5	0.142857
Abstract1286	Author2171	Institution11	Country1	2014	71	2	0.0909091
Abstract1287	Author2171	Institution11	Country1	2014	70	4	0.0833333
Abstract1288	Author2171	Institution11	Country1	2014	341	3	0.0714286
Abstract1289	Author2171	Institution11	Country1	2014	287	5	0.125
Abstract1290	Author2171	Institution11	Country1	2014	286	5	0.142857
Abstract1291	Author2171	Institution11	Country1	2014	285	2	0.166667
Abstract1292	Author2171	Institution11	Country1	2014	284	4	0.142857
Abstract1293	Author2171	Institution11	Country1	2014	234	3	0.0833333
Abstract1294	Author2171	Institution11	Country1	2014	226	5	0.111111
Abstract1295	Author2171	Institution11	Country1	2014	225	4	0.111111
Abstract1296	Author2171	Institution11	Country1	2014	22	1	0.0769231
Abstract1297	Author2171	Institution11	Country1	2012	57	5	0.125
Abstract1298	Author2171	Institution11	Country1	2012	414	4	0.166667
Abstract1299	Author2171	Institution11	Country1	2012	413	3	0.142857
Abstract1300	Author2171	Institution11	Country1	2012	400	6	0.125
Abstract1301	Author2171	Institution11	Country1	2012	389	4	0.166667
Abstract1302	Author2171	Institution11	Country1	2012	388	5	0.125
Abstract1303	Author2171	Institution11	Country1	2012	121	1	0.166667
Abstract1304	Author7172	Institution9	Country6	2012	342	3	0.142857
Abstract1305	Author2915	Institution25	Country8	2016	43	14	0.0526316
Abstract1306	Author2915	Institution25	Country8	2016	284	1	0.111111
Abstract1307	Author2915	Institution25	Country8	2016	187	1	0.142857
Abstract1308	Author2915	Institution25	Country8	2014	23	1	1
Abstract1309	Author2752	Institution135	Country6	2010	355	2	0.333333
Abstract1310	Author2752	Institution135	Country6	2010	319	3	0.25
Abstract1311	Author1232	Institution2	Country1	2004	281	4	0.166667
Abstract1312	Author786	Institution24	Country1	2004	86	2	0.2
Abstract1313	Author786	Institution24	Country1	2002	75	2	0.125
Abstract1314	Author5569	Institution12	Country1	2014	24	1	0.333333
Abstract1315	Author4000	Institution1	Country1	2016	57	10	0.0769231
Abstract1316	Author4000	Institution1	Country1	2016	24	1	0.1
Abstract1317	Author4000	Institution1	Country1	2016	122	5	0.0909091
Abstract1318	Author4000	Institution1	Country1	2014	26	1	0.0588235
Abstract1319	Author4000	Institution1	Country1	2014	25	1	0.142857
Abstract1320	Author4000	Institution1	Country1	2014	162	4	0.0625
Abstract1321	Author4000	Institution1	Country1	2012	105	1	0.1
Abstract1322	Author3227	Institution27	Country4	2010	264	2	0.25
Abstract1323	Author3227	Institution27	Country4	2008	248	2	0.142857
Abstract1324	Author3227	Institution27	Country4	2008	192	2	0.142857
Abstract1325	Author3227	Institution27	Country4	2006	204	2	0.166667
Abstract1326	Author4768	Institution69	Country4	2004	136	1	0.166667
Abstract1327	Author4768	Institution69	Country4	2004	106	2	0.142857
Abstract1328	Author7626	Institution38	Country2	2016	348	1	0.2
Abstract1329	Author3652	Institution17	Country2	2008	127	3	0.142857
Abstract1330	Author2706	Institution94	Country1	2002	180	2	0.166667
Abstract1331	Author2601	Institution17	Country2	2002	186	2	0.125
Abstract1332	Author6143	Institution36	Country5	2010	222	3	0.0769231
Abstract1333	Author2296	Institution17	Country2	2010	11	2	0.125
Abstract1334	Author2296	Institution17	Country2	2008	39	2	0.111111
Abstract1335	Author2296	Institution17	Country2	2008	36	2	0.142857
Abstract1336	Author5632	Institution39	Country5	2016	84	5	0.030303
Abstract1337	Author5632	Institution39	Country5	2016	40	8	0.0909091
Abstract1338	Author5632	Institution39	Country5	2016	342	2	0.142857
Abstract1339	Author5632	Institution39	Country5	2016	10	5	0.0769231
Abstract1340	Author8147	Institution63	Country11	2002	94	1	0.5
Abstract1341	Author4259	Institution115	Country5	2006	319	10	0.0666667
Abstract1342	Author4529	Institution9	Country6	2010	20	6	0.0909091
Abstract1343	Author2413	Institution36	Country5	2014	93	3	0.111111
Abstract1344	Author2413	Institution36	Country5	2010	314	6	0.125
Abstract1345	Author3228	Institution73	Country2	2014	50	4	0.166667
Abstract1346	Author3228	Institution73	Country2	2012	283	1	0.166667
Abstract1347	Author3228	Institution73	Country2	2008	242	2	0.166667
Abstract1348	Author2602	Institution75	Country2	2008	82	5	0.142857
Abstract1349	Author2602	Institution75	Country2	2008	250	5	0.142857
Abstract1350	Author4160	Institution36	Country5	2002	218	5	0.111111
Abstract1351	Author4160	Institution36	Country5	1998	202	4	0.142857
Abstract1352	Author4160	Institution36	Country5	1987	51	8	0.0909091
Abstract1353	Author4160	Institution36	Country5	1984	44	4	0.166667
Abstract1354	Author1831	Institution14	Country1	2000	120	5	0.142857
Abstract1355	Author1831	Institution14	Country1	1996	35	6	0.142857
Abstract1356	Author8030	Institution409	Country34	2012	387	3	0.2
Abstract1357	Author8030	Institution409	Country34	2010	236	4	0.142857
Abstract1358	Author8030	Institution409	Country34	2010	235	5	0.142857
Abstract1359	Author7404	Institution4	Country1	2008	10	4	0.166667
Abstract1360	Author2798	Institution13	Country1	2008	241	4	0.25
Abstract1361	Author2414	Institution239	Country7	2012	301	1	0.166667
Abstract1362	Author2414	Institution239	Country7	2010	358	1	0.142857
Abstract1363	Author1116	Institution36	Country5	2002	51	6	0.111111
Abstract1364	Author1116	Institution36	Country5	2000	187	7	0.125
Abstract1365	Author1116	Institution36	Country5	1998	202	1	0.142857
Abstract1366	Author1116	Institution36	Country5	1996	54	5	0.142857
Abstract1367	Author1116	Institution36	Country5	1984	44	3	0.166667
Abstract1368	Author7802	Institution202	Country6	1994	58	1	0.25
Abstract1369	Author2500	Institution53	Country7	2012	189	7	0.125
Abstract1370	Author2500	Institution53	Country7	2012	188	1	0.111111
Abstract1371	Author4304	Institution36	Country5	2002	218	8	0.111111
Abstract1372	Author4304	Institution36	Country5	2000	187	5	0.125
Abstract1373	Author7803	Institution377	Country6	1998	133	1	0.25
Abstract1374	Author4207	Institution11	Country1	2012	388	4	0.125
Abstract1375	Author4207	Institution11	Country1	2010	382	2	0.0714286
Abstract1376	Author6528	Institution55	Country17	2008	361	4	0.1
Abstract1377	Author1377	Institution27	Country4	2014	58	2	0.142857
Abstract1378	Author1377	Institution27	Country4	2014	326	3	0.125
Abstract1379	Author1377	Institution27	Country4	2014	197	2	0.25
Abstract1380	Author1377	Institution27	Country4	2012	266	2	0.2
Abstract1381	Author1377	Institution27	Country4	2010	69	4	0.1
Abstract1382	Author7945	Institution1	Country1	1979	22	3	0.333333
Abstract1383	Author6529	Institution54	Country13	2016	52	3	0.1
Abstract1384	Author235	Institution123	Country11	1996	48	7	0.125
Abstract1385	Author235	Institution123	Country11	1996	162	9	0.1
Abstract1386	Author235	Institution123	Country11	1996	138	4	0.25
Abstract1387	Author235	Institution123	Country11	1994	18	1	0.25
Abstract1388	Author235	Institution123	Country11	1994	11	2	0.2
Abstract1389	Author235	Institution123	Country11	1993	63	3	0.25
Abstract1390	Author235	Institution123	Country11	1993	57	1	0.333333
Abstract1391	Author235	Institution123	Country11	1990	33	3	0.25
Abstract1392	Author1087	Institution73	Country2	1998	172	4	0.0833333
Abstract1393	Author1087	Institution73	Country2	1998	127	9	0.111111
Abstract1394	Author1087	Institution73	Country2	1996	28	6	0.125
Abstract1395	Author1087	Institution73	Country2	1996	167	6	0.142857
Abstract1396	Author1087	Institution73	Country2	1994	7	6	0.166667
Abstract1397	Author5619	Institution123	Country11	2016	94	16	0.05
Abstract1398	Author5619	Institution123	Country11	2016	86	18	0.0384615
Abstract1399	Author5619	Institution123	Country11	2016	324	14	0.0416667
Abstract1400	Author5619	Institution123	Country11	2016	170	16	0.0454545
Abstract1401	Author5619	Institution123	Country11	2016	102	17	0.0434783
Abstract1402	Author5619	Institution123	Country11	2014	238	15	0.04
Abstract1403	Author5619	Institution123	Country11	2014	237	15	0.037037
Abstract1404	Author5619	Institution123	Country11	2012	416	1	0.25
Abstract1405	Author5619	Institution123	Country11	2012	415	10	0.0909091
Abstract1406	Author5619	Institution123	Country11	2010	385	1	0.25
Abstract1407	Author5619	Institution123	Country11	2010	100	1	0.05
Abstract1408	Author5619	Institution123	Country11	2008	86	1	0.111111
Abstract1409	Author5619	Institution123	Country11	2006	40	7	0.111111
Abstract1410	Author5619	Institution123	Country11	2006	267	7	0.125
Abstract1411	Author1378	Institution17	Country2	2014	31	7	0.0833333
Abstract1412	Author1378	Institution17	Country2	2014	308	7	0.111111
Abstract1413	Author1378	Institution17	Country2	2012	193	3	0.111111
Abstract1414	Author1378	Institution17	Country2	2010	225	3	0.166667
Abstract1415	Author3653	Institution179	Country2	1998	43	4	0.142857
Abstract1416	Author818	Institution71	Country15	2016	97	2	0.1
Abstract1417	Author818	Institution71	Country15	2016	55	8	0.025641
Abstract1418	Author818	Institution71	Country15	2016	52	4	0.1
Abstract1419	Author818	Institution71	Country15	2016	5	5	0.1
Abstract1420	Author818	Institution71	Country15	2016	42	4	0.125
Abstract1421	Author818	Institution71	Country15	2016	247	6	0.111111
Abstract1422	Author818	Institution71	Country15	2016	196	4	0.0833333
Abstract1423	Author818	Institution71	Country15	2014	96	3	0.125
Abstract1424	Author818	Institution71	Country15	2014	7	2	0.0833333
Abstract1425	Author818	Institution71	Country15	2014	30	1	0.0909091
Abstract1426	Author818	Institution71	Country15	2014	29	1	0.111111
Abstract1427	Author818	Institution71	Country15	2014	28	1	0.142857
Abstract1428	Author818	Institution71	Country15	2014	27	1	0.142857
Abstract1429	Author818	Institution71	Country15	2014	240	4	0.0833333
Abstract1430	Author818	Institution71	Country15	2014	166	4	0.0769231
Abstract1431	Author818	Institution71	Country15	2014	102	3	0.0769231
Abstract1432	Author818	Institution71	Country15	2012	42	1	0.142857
Abstract1433	Author5245	Institution17	Country2	2008	129	2	0.166667
Abstract1434	Author411	Institution56	Country10	2016	234	6	0.111111
Abstract1435	Author411	Institution56	Country10	2014	49	2	0.125
Abstract1436	Author411	Institution56	Country10	2010	48	8	0.0714286
Abstract1437	Author411	Institution56	Country10	2008	259	5	0.142857
Abstract1438	Author411	Institution56	Country10	2008	146	3	0.25
Abstract1439	Author411	Institution56	Country10	2006	17	5	0.0769231
Abstract1440	Author411	Institution56	Country10	2004	255	3	0.166667
Abstract1441	Author4208	Institution28	Country1	2010	87	5	0.0625
Abstract1442	Author5390	Institution195	Country29	2004	189	2	0.2
Abstract1443	Author5776	Institution5	Country1	2016	202	4	0.166667
Abstract1444	Author5776	Institution5	Country1	2014	268	10	0.0454545
Abstract1445	Author2861	Institution72	Country6	2010	78	3	0.0294118
Abstract1446	Author2861	Institution72	Country6	2010	170	6	0.0357143
Abstract1447	Author7173	Institution5	Country1	2004	73	3	0.142857
Abstract1448	Author5078	Institution9	Country6	2004	328	1	0.142857
Abstract1449	Author1954	Institution17	Country2	2008	326	5	0.125
Abstract1450	Author5246	Institution43	Country2	2008	129	3	0.166667
Abstract1451	Author543	Institution111	Country22	2016	300	7	0.0384615
Abstract1452	Author543	Institution111	Country22	2016	271	13	0.0384615
Abstract1453	Author543	Institution111	Country22	2016	259	4	0.0625
Abstract1454	Author543	Institution111	Country22	2016	170	13	0.0454545
Abstract1455	Author543	Institution111	Country22	2016	153	1	0.0769231
Abstract1456	Author543	Institution111	Country22	2012	69	1	0.0909091
Abstract1457	Author543	Institution111	Country22	2012	53	6	0.125
Abstract1458	Author543	Institution111	Country22	2012	110	6	0.1
Abstract1459	Author543	Institution111	Country22	2010	78	4	0.0294118
Abstract1460	Author543	Institution111	Country22	2010	170	7	0.0357143
Abstract1461	Author543	Institution111	Country22	2010	169	4	0.04
Abstract1462	Author543	Institution111	Country22	2010	105	16	0.030303
Abstract1463	Author543	Institution111	Country22	2010	100	6	0.05
Abstract1464	Author543	Institution111	Country22	2008	85	4	0.0714286
Abstract1465	Author543	Institution111	Country22	2008	260	12	0.0833333
Abstract1466	Author543	Institution111	Country22	2008	258	4	0.0833333
Abstract1467	Author543	Institution111	Country22	2008	232	12	0.05
Abstract1468	Author543	Institution111	Country22	2008	2	17	0.0333333
Abstract1469	Author543	Institution111	Country22	2004	81	3	0.1
Abstract1470	Author543	Institution111	Country22	2004	111	10	0.1
Abstract1471	Author4114	Institution17	Country2	2010	66	6	0.0769231
Abstract1472	Author4114	Institution17	Country2	2010	159	5	0.111111
Abstract1473	Author4114	Institution17	Country2	2008	36	5	0.142857
Abstract1474	Author4060	Institution38	Country2	2016	296	3	0.0416667
Abstract1475	Author1150	Institution25	Country8	2000	31	2	0.2
Abstract1476	Author1150	Institution25	Country8	1998	96	7	0.0909091
Abstract1477	Author1150	Institution25	Country8	1998	77	2	0.142857
Abstract1478	Author1150	Institution25	Country8	1994	32	4	0.142857
Abstract1479	Author3229	Institution56	Country10	2010	140	11	0.0909091
Abstract1480	Author3229	Institution56	Country10	2008	360	8	0.125
Abstract1481	Author6366	Institution25	Country8	2014	222	5	0.0909091
Abstract1482	Author8151	Institution207	Country24	2014	122	2	0.25
Abstract1483	Author4433	Institution25	Country8	1993	5	4	0.0833333
Abstract1484	Author6144	Institution20	Country4	2016	250	9	0.0769231
Abstract1485	Author1932	Institution1	Country1	2012	35	4	0.111111
Abstract1486	Author3654	Institution89	Country9	2008	149	6	0.142857
Abstract1487	Author565	Institution21	Country6	2016	352	2	0.142857
Abstract1488	Author565	Institution21	Country6	2016	179	2	0.0909091
Abstract1489	Author565	Institution21	Country6	2014	451	3	0.166667
Abstract1490	Author565	Institution21	Country6	2014	349	2	0.111111
Abstract1491	Author565	Institution21	Country6	2014	31	1	0.0833333
Abstract1492	Author565	Institution21	Country6	2014	308	2	0.111111
Abstract1493	Author565	Institution21	Country6	2014	230	5	0.125
Abstract1494	Author565	Institution21	Country6	2014	166	11	0.0769231
Abstract1495	Author565	Institution21	Country6	2012	230	1	0.166667
Abstract1496	Author565	Institution21	Country6	2012	193	8	0.111111
Abstract1497	Author565	Institution21	Country6	2010	357	1	0.333333
Abstract1498	Author565	Institution21	Country6	2010	302	1	0.125
Abstract1499	Author565	Institution21	Country6	2006	27	1	0.166667
Abstract1500	Author565	Institution21	Country6	2004	247	1	0.2
Abstract1501	Author5674	Institution224	Country2	2016	83	4	0.111111
Abstract1502	Author5674	Institution224	Country2	2014	410	2	0.25
Abstract1503	Author5674	Institution224	Country2	2014	32	1	0.142857
Abstract1504	Author5674	Institution224	Country2	2014	248	8	0.0666667
Abstract1505	Author5674	Institution224	Country2	2010	247	2	0.0666667
Abstract1506	Author5674	Institution224	Country2	2004	241	2	0.142857
Abstract1507	Author1637	Institution224	Country2	2016	260	2	0.0416667
Abstract1508	Author1637	Institution224	Country2	2016	231	1	0.125
Abstract1509	Author1637	Institution224	Country2	2012	169	4	0.0909091
Abstract1510	Author7174	Institution161	Country7	2010	358	6	0.142857
Abstract1511	Author4769	Institution27	Country4	1996	112	3	0.111111
Abstract1512	Author3565	Institution23	Country4	2000	184	7	0.125
Abstract1513	Author5493	Institution27	Country4	2008	109	3	0.25
Abstract1514	Author1262	Institution39	Country5	2016	84	1	0.030303
Abstract1515	Author1262	Institution39	Country5	2016	45	1	0.0625
Abstract1516	Author1262	Institution39	Country5	2016	342	6	0.142857
Abstract1517	Author1262	Institution39	Country5	2016	301	9	0.0333333
Abstract1518	Author1262	Institution39	Country5	2016	158	3	0.0909091
Abstract1519	Author1262	Institution39	Country5	2016	114	7	0.0666667
Abstract1520	Author1262	Institution39	Country5	2016	10	4	0.0769231
Abstract1521	Author1262	Institution39	Country5	2014	83	6	0.0833333
Abstract1522	Author1262	Institution39	Country5	2014	33	1	0.0833333
Abstract1523	Author5736	Institution64	Country4	2008	60	3	0.0625
Abstract1524	Author5736	Institution64	Country4	2008	111	8	0.111111
Abstract1525	Author5736	Institution64	Country4	2006	43	5	0.0769231
Abstract1526	Author2316	Institution33	Country9	1996	60	5	0.1
Abstract1527	Author2316	Institution33	Country9	1994	15	5	0.1
Abstract1528	Author7627	Institution23	Country4	2004	91	1	0.2
Abstract1529	Author4209	Institution27	Country4	2010	184	6	0.0625
Abstract1530	Author3378	Institution53	Country7	2012	189	4	0.125
Abstract1531	Author3378	Institution53	Country7	2012	188	4	0.111111
Abstract1532	Author873	Institution40	Country2	2016	341	10	0.1
Abstract1533	Author873	Institution40	Country2	2016	198	9	0.111111
Abstract1534	Author873	Institution40	Country2	2014	109	3	0.333333
Abstract1535	Author873	Institution40	Country2	1996	62	2	0.125
Abstract1536	Author873	Institution40	Country2	1996	21	4	0.125
Abstract1537	Author873	Institution40	Country2	1996	12	6	0.0714286
Abstract1538	Author5079	Institution20	Country4	1998	179	4	0.142857
Abstract1539	Author64	Institution36	Country5	2012	325	7	0.0909091
Abstract1540	Author64	Institution36	Country5	2012	285	5	0.166667
Abstract1541	Author64	Institution36	Country5	2010	78	5	0.0294118
Abstract1542	Author64	Institution36	Country5	2010	76	20	0.0277778
Abstract1543	Author64	Institution36	Country5	2010	222	13	0.0769231
Abstract1544	Author64	Institution36	Country5	2010	169	5	0.04
Abstract1545	Author64	Institution36	Country5	2008	61	5	0.142857
Abstract1546	Author64	Institution36	Country5	2008	51	16	0.0322581
Abstract1547	Author64	Institution36	Country5	2008	37	4	0.25
Abstract1548	Author64	Institution36	Country5	2008	30	14	0.05
Abstract1549	Author64	Institution36	Country5	2008	222	2	0.0526316
Abstract1550	Author64	Institution36	Country5	2008	213	5	0.166667
Abstract1551	Author64	Institution36	Country5	2008	2	18	0.0333333
Abstract1552	Author64	Institution36	Country5	2008	145	2	0.25
Abstract1553	Author64	Institution36	Country5	2008	143	5	0.142857
Abstract1554	Author64	Institution36	Country5	2006	63	5	0.0833333
Abstract1555	Author64	Institution36	Country5	2006	49	8	0.111111
Abstract1556	Author64	Institution36	Country5	2006	296	7	0.125
Abstract1557	Author64	Institution36	Country5	2004	49	7	0.125
Abstract1558	Author64	Institution36	Country5	2004	252	7	0.125
Abstract1559	Author64	Institution36	Country5	2004	237	4	0.166667
Abstract1560	Author64	Institution36	Country5	2004	223	8	0.0666667
Abstract1561	Author64	Institution36	Country5	2004	211	6	0.142857
Abstract1562	Author64	Institution36	Country5	2004	193	8	0.111111
Abstract1563	Author64	Institution36	Country5	2004	11	5	0.166667
Abstract1564	Author64	Institution36	Country5	2004	102	5	0.142857
Abstract1565	Author64	Institution36	Country5	2002	99	7	0.111111
Abstract1566	Author64	Institution36	Country5	2002	72	7	0.0769231
Abstract1567	Author64	Institution36	Country5	2002	35	7	0.125
Abstract1568	Author64	Institution36	Country5	2002	207	2	0.0909091
Abstract1569	Author64	Institution36	Country5	2002	206	3	0.125
Abstract1570	Author64	Institution36	Country5	2002	143	5	0.0909091
Abstract1571	Author64	Institution36	Country5	2002	125	4	0.111111
Abstract1572	Author64	Institution36	Country5	2002	124	6	0.125
Abstract1573	Author64	Institution36	Country5	2002	123	2	0.1
Abstract1574	Author64	Institution36	Country5	2002	118	7	0.125
Abstract1575	Author64	Institution36	Country5	2000	81	4	0.25
Abstract1576	Author64	Institution36	Country5	2000	80	9	0.111111
Abstract1577	Author64	Institution36	Country5	2000	126	2	0.037037
Abstract1578	Author64	Institution36	Country5	1998	99	5	0.166667
Abstract1579	Author64	Institution36	Country5	1998	74	9	0.111111
Abstract1580	Author64	Institution36	Country5	1998	29	7	0.125
Abstract1581	Author64	Institution36	Country5	1998	156	4	0.2
Abstract1582	Author64	Institution36	Country5	1998	121	5	0.166667
Abstract1583	Author64	Institution36	Country5	1998	112	7	0.142857
Abstract1584	Author64	Institution36	Country5	1998	103	2	0.2
Abstract1585	Author64	Institution36	Country5	1998	100	5	0.166667
Abstract1586	Author64	Institution36	Country5	1996	49	4	0.25
Abstract1587	Author64	Institution36	Country5	1996	25	7	0.0909091
Abstract1588	Author64	Institution36	Country5	1996	2	6	0.0909091
Abstract1589	Author64	Institution36	Country5	1994	77	4	0.2
Abstract1590	Author64	Institution36	Country5	1994	69	3	0.25
Abstract1591	Author64	Institution36	Country5	1994	59	7	0.142857
Abstract1592	Author64	Institution36	Country5	1994	36	1	0.1
Abstract1593	Author64	Institution36	Country5	1994	20	2	0.5
Abstract1594	Author64	Institution36	Country5	1993	93	2	0.0769231
Abstract1595	Author64	Institution36	Country5	1993	86	12	0.0666667
Abstract1596	Author64	Institution36	Country5	1993	32	10	0.05
Abstract1597	Author64	Institution36	Country5	1993	13	1	0.125
Abstract1598	Author64	Institution36	Country5	1993	12	2	0.5
Abstract1599	Author64	Institution36	Country5	1990	15	8	0.125
Abstract1600	Author64	Institution36	Country5	1990	13	2	0.111111
Abstract1601	Author6530	Institution1	Country1	2016	288	2	0.1
Abstract1602	Author5080	Institution40	Country2	2010	44	2	0.142857
Abstract1603	Author5660	Institution11	Country1	2014	321	5	0.0625
Abstract1604	Author5660	Institution11	Country1	2014	266	2	0.0769231
Abstract1605	Author5660	Institution11	Country1	2012	28	1	1
Abstract1606	Author5660	Institution11	Country1	2012	101	1	0.0909091
Abstract1607	Author5660	Institution11	Country1	2004	175	5	0.1
Abstract1608	Author2972	Institution17	Country2	2016	39	3	0.0769231
Abstract1609	Author2972	Institution17	Country2	2014	165	2	0.111111
Abstract1610	Author2972	Institution17	Country2	2014	112	5	0.0625
Abstract1611	Author6072	Institution35	Country2	2014	236	8	0.0714286
Abstract1612	Author3478	Institution5	Country1	1984	11	3	0.25
Abstract1613	Author3478	Institution5	Country1	1984	10	3	0.333333
Abstract1614	Author3478	Institution5	Country1	1979	33	4	0.25
Abstract1615	Author3478	Institution5	Country1	1979	30	6	0.142857
Abstract1616	Author4434	Institution27	Country4	2010	207	7	0.0833333
Abstract1617	Author1117	Institution157	Country17	2016	151	9	0.0625
Abstract1618	Author4079	Institution39	Country5	2010	41	9	0.0434783
Abstract1619	Author897	Institution36	Country5	2010	144	2	0.111111
Abstract1620	Author897	Institution36	Country5	2008	372	4	0.125
Abstract1621	Author897	Institution36	Country5	2008	336	2	0.142857
Abstract1622	Author897	Institution36	Country5	1998	174	6	0.166667
Abstract1623	Author897	Institution36	Country5	1996	54	6	0.142857
Abstract1624	Author897	Institution36	Country5	1984	44	5	0.166667
Abstract1625	Author6718	Institution184	Country2	1990	12	7	0.111111
Abstract1626	Author8126	Institution270	Country5	2008	183	3	0.142857
Abstract1627	Author5787	Institution86	Country6	2004	119	8	0.111111
Abstract1628	Author5787	Institution86	Country6	2002	218	1	0.111111
Abstract1629	Author5787	Institution86	Country6	2002	176	4	0.111111
Abstract1630	Author1045	Institution17	Country2	2016	39	12	0.0769231
Abstract1631	Author1045	Institution17	Country2	2014	165	7	0.111111
Abstract1632	Author1045	Institution17	Country2	2014	112	13	0.0625
Abstract1633	Author1045	Institution17	Country2	2006	138	10	0.0833333
Abstract1634	Author1045	Institution17	Country2	2006	126	5	0.142857
Abstract1635	Author1045	Institution17	Country2	2004	206	3	0.2
Abstract1636	Author8002	Institution161	Country7	1998	158	1	0.5
Abstract1637	Author592	Institution71	Country15	2008	197	9	0.0909091
Abstract1638	Author592	Institution71	Country15	2006	346	4	0.166667
Abstract1639	Author592	Institution71	Country15	2006	342	2	0.25
Abstract1640	Author592	Institution71	Country15	2006	17	9	0.0769231
Abstract1641	Author592	Institution71	Country15	2004	32	4	0.166667
Abstract1642	Author592	Institution71	Country15	2004	121	4	0.166667
Abstract1643	Author592	Institution71	Country15	2004	113	4	0.166667
Abstract1644	Author592	Institution71	Country15	2002	214	5	0.142857
Abstract1645	Author592	Institution71	Country15	1998	123	4	0.166667
Abstract1646	Author592	Institution71	Country15	1996	147	2	0.166667
Abstract1647	Author8022	Institution151	Country12	2012	197	6	0.142857
Abstract1648	Author4530	Institution494	Country1	2010	403	8	0.0909091
Abstract1649	Author5914	Institution82	Country5	1990	58	14	0.0588235
Abstract1650	Author4900	Institution507	Country12	1996	19	1	0.125
Abstract1651	Author2415	Institution43	Country2	2006	290	3	0.2
Abstract1652	Author2415	Institution43	Country2	2006	285	3	0.142857
Abstract1653	Author2415	Institution43	Country2	2004	334	7	0.125
Abstract1654	Author2415	Institution43	Country2	2002	57	3	0.166667
Abstract1655	Author2415	Institution43	Country2	2000	168	3	0.25
Abstract1656	Author3935	Institution2	Country1	2004	84	1	0.333333
Abstract1657	Author1265	Institution117	Country9	2016	84	23	0.030303
Abstract1658	Author1265	Institution117	Country9	2016	159	5	0.0769231
Abstract1659	Author1265	Institution117	Country9	2014	458	5	0.125
Abstract1660	Author1265	Institution117	Country9	2014	41	2	0.125
Abstract1661	Author1265	Institution117	Country9	2014	394	2	0.125
Abstract1662	Author1265	Institution117	Country9	2014	35	1	0.111111
Abstract1663	Author1265	Institution117	Country9	2014	34	1	1
Abstract1664	Author1265	Institution117	Country9	2014	271	2	0.166667
Abstract1665	Author1265	Institution117	Country9	2014	139	5	0.0833333
Abstract1666	Author1265	Institution117	Country9	2014	103	3	0.0666667
Abstract1667	Author1265	Institution117	Country9	2012	354	3	0.111111
Abstract1668	Author1265	Institution117	Country9	2012	278	4	0.111111
Abstract1669	Author1265	Institution117	Country9	2010	361	5	0.111111
Abstract1670	Author1265	Institution117	Country9	2010	304	5	0.142857
Abstract1671	Author1265	Institution117	Country9	2010	303	2	0.25
Abstract1672	Author7804	Institution24	Country1	2008	165	2	0.25
Abstract1673	Author7628	Institution123	Country11	1998	21	3	0.333333
Abstract1674	Author7628	Institution123	Country11	1996	138	3	0.25
Abstract1675	Author7628	Institution123	Country11	1994	18	3	0.25
Abstract1676	Author2707	Institution123	Country11	1994	11	4	0.2
Abstract1677	Author2707	Institution123	Country11	1993	63	4	0.25
Abstract1678	Author2707	Institution123	Country11	1993	57	3	0.333333
Abstract1679	Author3824	Institution3	Country1	1993	61	5	0.2
Abstract1680	Author622	Institution13	Country1	2016	289	8	0.111111
Abstract1681	Author622	Institution13	Country1	2006	216	5	0.142857
Abstract1682	Author5753	Institution366	Country1	2016	88	3	0.0434783
Abstract1683	Author4901	Institution288	Country22	2004	304	2	0.125
Abstract1684	Author7629	Institution12	Country1	2012	234	3	0.2
Abstract1685	Author1996	Institution308	Country17	2002	92	1	0.333333
Abstract1686	Author1996	Institution308	Country17	2000	100	1	0.142857
Abstract1687	Author4630	Institution28	Country1	2016	101	5	0.1
Abstract1688	Author1900	Institution355	Country5	2004	132	6	0.1
Abstract1689	Author3142	Institution214	Country2	2014	130	3	0.111111
Abstract1690	Author3142	Institution214	Country2	2012	338	2	0.142857
Abstract1691	Author3142	Institution214	Country2	2012	246	2	0.142857
Abstract1692	Author3142	Institution214	Country2	2010	60	1	0.2
Abstract1693	Author3142	Institution214	Country2	2010	57	3	0.142857
Abstract1694	Author147	Institution48	Country5	2012	327	7	0.125
Abstract1695	Author147	Institution48	Country5	2010	74	15	0.0588235
Abstract1696	Author147	Institution48	Country5	2010	127	7	0.111111
Abstract1697	Author147	Institution48	Country5	2004	70	4	0.125
Abstract1698	Author147	Institution48	Country5	2004	2	2	0.142857
Abstract1699	Author147	Institution48	Country5	2004	187	6	0.111111
Abstract1700	Author147	Institution48	Country5	2002	97	5	0.166667
Abstract1701	Author147	Institution48	Country5	2002	74	4	0.125
Abstract1702	Author147	Institution48	Country5	2002	72	9	0.0769231
Abstract1703	Author147	Institution48	Country5	2002	56	7	0.1
Abstract1704	Author147	Institution48	Country5	2002	255	8	0.0909091
Abstract1705	Author147	Institution48	Country5	2002	245	1	0.0909091
Abstract1706	Author147	Institution48	Country5	2002	238	4	0.0769231
Abstract1707	Author147	Institution48	Country5	2002	156	6	0.142857
Abstract1708	Author147	Institution48	Country5	2000	185	6	0.0833333
Abstract1709	Author147	Institution48	Country5	2000	175	1	0.0769231
Abstract1710	Author147	Institution48	Country5	2000	174	4	0.125
Abstract1711	Author147	Institution48	Country5	2000	164	1	0.0769231
Abstract1712	Author147	Institution48	Country5	1998	64	3	0.142857
Abstract1713	Author147	Institution48	Country5	1998	183	4	0.25
Abstract1714	Author147	Institution48	Country5	1998	176	1	0.125
Abstract1715	Author147	Institution48	Country5	1996	120	8	0.111111
Abstract1716	Author7405	Institution36	Country5	1998	99	1	0.166667
Abstract1717	Author7805	Institution146	Country2	2014	123	4	0.25
Abstract1718	Author1427	Institution153	Country2	2010	79	4	0.166667
Abstract1719	Author1427	Institution153	Country2	2006	52	4	0.2
Abstract1720	Author1427	Institution153	Country2	2004	85	3	0.25
Abstract1721	Author1427	Institution153	Country2	2002	42	2	0.1
Abstract1722	Author1427	Institution153	Country2	2002	109	1	0.142857
Abstract1723	Author6719	Institution42	Country10	2016	21	5	0.111111
Abstract1724	Author6531	Institution258	Country10	2000	28	6	0.1
Abstract1725	Author7175	Institution36	Country5	2008	336	1	0.142857
Abstract1726	Author7406	Institution43	Country2	2014	36	1	0.166667
Abstract1727	Author4770	Institution215	Country1	2012	362	9	0.111111
Abstract1728	Author5625	Institution117	Country9	2016	224	7	0.0384615
Abstract1729	Author5625	Institution117	Country9	2016	168	9	0.0588235
Abstract1730	Author5625	Institution117	Country9	2016	154	1	0.0666667
Abstract1731	Author5625	Institution117	Country9	2016	152	12	0.0769231
Abstract1732	Author5625	Institution117	Country9	2016	123	1	0.0769231
Abstract1733	Author8144	Institution517	Country28	1998	181	3	0.333333
Abstract1734	Author2105	Institution117	Country9	2016	300	21	0.0384615
Abstract1735	Author2105	Institution117	Country9	2014	367	5	0.0588235
Abstract1736	Author2105	Institution117	Country9	2014	358	13	0.0555556
Abstract1737	Author2105	Institution117	Country9	2006	288	5	0.125
Abstract1738	Author2105	Institution117	Country9	1998	164	4	0.2
Abstract1739	Author3026	Institution384	Country9	2014	57	16	0.0555556
Abstract1740	Author2047	Institution36	Country5	1987	17	5	0.2
Abstract1741	Author4531	Institution53	Country7	2008	253	7	0.0909091
Abstract1742	Author254	Institution82	Country5	1996	55	10	0.0909091
Abstract1743	Author254	Institution82	Country5	1996	120	3	0.111111
Abstract1744	Author254	Institution82	Country5	1996	117	3	0.0909091
Abstract1745	Author254	Institution82	Country5	1994	62	7	0.142857
Abstract1746	Author254	Institution82	Country5	1990	61	3	0.0714286
Abstract1747	Author254	Institution82	Country5	1990	58	3	0.0588235
Abstract1748	Author254	Institution82	Country5	1987	43	3	0.125
Abstract1749	Author254	Institution82	Country5	1984	45	4	0.05
Abstract1750	Author1612	Institution39	Country5	2016	84	2	0.030303
Abstract1751	Author1612	Institution39	Country5	2016	45	4	0.0625
Abstract1752	Author1612	Institution39	Country5	2016	301	16	0.0333333
Abstract1753	Author1612	Institution39	Country5	2016	158	5	0.0909091
Abstract1754	Author1612	Institution39	Country5	2016	114	4	0.0666667
Abstract1755	Author1612	Institution39	Country5	2016	10	6	0.0769231
Abstract1756	Author1612	Institution39	Country5	2014	98	3	0.0833333
Abstract1757	Author1612	Institution39	Country5	2014	83	3	0.0833333
Abstract1758	Author1612	Institution39	Country5	2014	357	5	0.047619
Abstract1759	Author1612	Institution39	Country5	2014	33	2	0.0833333
Abstract1760	Author536	Institution20	Country4	1993	58	1	0.166667
Abstract1761	Author2214	Institution69	Country4	2016	80	2	0.0909091
Abstract1762	Author2214	Institution69	Country4	2010	134	6	0.125
Abstract1763	Author2214	Institution69	Country4	2008	13	8	0.0909091
Abstract1764	Author8152	Institution25	Country8	2012	84	3	0.333333
Abstract1765	Author445	Institution20	Country4	2000	51	3	0.166667
Abstract1766	Author445	Institution20	Country4	2000	109	3	0.142857
Abstract1767	Author445	Institution20	Country4	1998	51	1	0.142857
Abstract1768	Author5081	Institution48	Country5	2008	61	6	0.142857
Abstract1769	Author683	Institution36	Country5	2014	358	7	0.0555556
Abstract1770	Author683	Institution36	Country5	2006	63	11	0.0833333
Abstract1771	Author683	Institution36	Country5	2004	223	14	0.0666667
Abstract1772	Author683	Institution36	Country5	2004	193	9	0.111111
Abstract1773	Author683	Institution36	Country5	2002	125	8	0.111111
Abstract1774	Author683	Institution36	Country5	2002	124	8	0.125
Abstract1775	Author683	Institution36	Country5	2002	123	10	0.1
Abstract1776	Author683	Institution36	Country5	1998	29	8	0.125
Abstract1777	Author683	Institution36	Country5	1998	100	6	0.166667
Abstract1778	Author683	Institution36	Country5	1994	77	5	0.2
Abstract1779	Author734	Institution90	Country4	2004	320	9	0.1
Abstract1780	Author734	Institution90	Country4	2002	59	7	0.125
Abstract1781	Author734	Institution90	Country4	2002	219	6	0.142857
Abstract1782	Author734	Institution90	Country4	1998	190	7	0.142857
Abstract1783	Author734	Institution90	Country4	1998	189	10	0.1
Abstract1784	Author734	Institution90	Country4	1998	12	6	0.111111
Abstract1785	Author8155	Institution28	Country1	1979	26	1	1
Abstract1786	Author8155	Institution28	Country1	1975	10	1	0.25
Abstract1787	Author5915	Institution53	Country7	1998	82	7	0.0909091
Abstract1788	Author5915	Institution53	Country7	1996	50	5	0.0833333
Abstract1789	Author5915	Institution53	Country7	1993	40	4	0.0833333
Abstract1790	Author1811	Institution32	Country5	2008	258	1	0.0833333
Abstract1791	Author1811	Institution32	Country5	2004	177	2	0.142857
Abstract1792	Author7407	Institution86	Country6	1998	22	1	0.25
Abstract1793	Author7407	Institution86	Country6	1998	151	2	0.25
Abstract1794	Author7407	Institution86	Country6	1996	75	1	0.333333
Abstract1795	Author4435	Institution86	Country6	2016	356	3	0.111111
Abstract1796	Author4435	Institution86	Country6	2014	54	4	0.142857
Abstract1797	Author2160	Institution113	Country6	2012	5	1	0.0714286
Abstract1798	Author2160	Institution113	Country6	2012	37	7	0.0769231
Abstract1799	Author2160	Institution113	Country6	2012	36	1	0.0666667
Abstract1800	Author2160	Institution113	Country6	2012	261	2	0.142857
Abstract1801	Author5082	Institution117	Country9	2010	304	2	0.142857
Abstract1802	Author13	Institution43	Country2	2016	89	5	0.2
Abstract1803	Author13	Institution43	Country2	2016	85	5	0.166667
Abstract1804	Author13	Institution43	Country2	2016	62	5	0.166667
Abstract1805	Author13	Institution43	Country2	2016	61	6	0.0526316
Abstract1806	Author13	Institution43	Country2	2016	54	21	0.0384615
Abstract1807	Author13	Institution43	Country2	2016	38	10	0.05
Abstract1808	Author13	Institution43	Country2	2016	213	7	0.111111
Abstract1809	Author13	Institution43	Country2	2016	162	3	0.25
Abstract1810	Author13	Institution43	Country2	2016	16	11	0.0769231
Abstract1811	Author13	Institution43	Country2	2016	155	1	0.25
Abstract1812	Author13	Institution43	Country2	2016	116	9	0.0769231
Abstract1813	Author13	Institution43	Country2	2016	113	16	0.0454545
Abstract1814	Author13	Institution43	Country2	2014	94	6	0.142857
Abstract1815	Author13	Institution43	Country2	2014	447	12	0.0666667
Abstract1816	Author13	Institution43	Country2	2014	417	22	0.04
Abstract1817	Author13	Institution43	Country2	2014	404	9	0.0769231
Abstract1818	Author13	Institution43	Country2	2014	387	7	0.142857
Abstract1819	Author13	Institution43	Country2	2014	37	1	0.2
Abstract1820	Author13	Institution43	Country2	2014	365	6	0.166667
Abstract1821	Author13	Institution43	Country2	2014	36	3	0.166667
Abstract1822	Author13	Institution43	Country2	2014	355	10	0.1
Abstract1823	Author13	Institution43	Country2	2014	342	4	0.166667
Abstract1824	Author13	Institution43	Country2	2014	327	8	0.125
Abstract1825	Author13	Institution43	Country2	2014	322	16	0.0416667
Abstract1826	Author13	Institution43	Country2	2014	258	7	0.0833333
Abstract1827	Author13	Institution43	Country2	2014	236	7	0.0714286
Abstract1828	Author13	Institution43	Country2	2014	2	10	0.0909091
Abstract1829	Author13	Institution43	Country2	2014	192	10	0.0666667
Abstract1830	Author13	Institution43	Country2	2014	191	9	0.0833333
Abstract1831	Author13	Institution43	Country2	2014	178	2	0.2
Abstract1832	Author13	Institution43	Country2	2014	172	9	0.1
Abstract1833	Author13	Institution43	Country2	2014	169	15	0.0526316
Abstract1834	Author13	Institution43	Country2	2014	167	9	0.1
Abstract1835	Author13	Institution43	Country2	2014	149	11	0.0833333
Abstract1836	Author13	Institution43	Country2	2014	14	18	0.04
Abstract1837	Author13	Institution43	Country2	2014	133	21	0.0416667
Abstract1838	Author13	Institution43	Country2	2014	126	19	0.0434783
Abstract1839	Author13	Institution43	Country2	2012	91	7	0.1
Abstract1840	Author13	Institution43	Country2	2012	60	5	0.2
Abstract1841	Author13	Institution43	Country2	2012	54	7	0.111111
Abstract1842	Author13	Institution43	Country2	2012	397	1	0.25
Abstract1843	Author13	Institution43	Country2	2012	26	8	0.125
Abstract1844	Author13	Institution43	Country2	2012	170	10	0.0909091
Abstract1845	Author13	Institution43	Country2	2012	167	9	0.1
Abstract1846	Author13	Institution43	Country2	2012	16	5	0.166667
Abstract1847	Author13	Institution43	Country2	2012	140	1	0.166667
Abstract1848	Author13	Institution43	Country2	2012	138	17	0.0454545
Abstract1849	Author13	Institution43	Country2	2012	111	1	0.142857
Abstract1850	Author13	Institution43	Country2	2012	106	5	0.166667
Abstract1851	Author13	Institution43	Country2	2012	104	7	0.125
Abstract1852	Author13	Institution43	Country2	2010	80	10	0.0909091
Abstract1853	Author13	Institution43	Country2	2010	76	4	0.0277778
Abstract1854	Author13	Institution43	Country2	2010	45	7	0.125
Abstract1855	Author13	Institution43	Country2	2010	417	8	0.125
Abstract1856	Author13	Institution43	Country2	2010	413	1	0.2
Abstract1857	Author13	Institution43	Country2	2010	406	5	0.2
Abstract1858	Author13	Institution43	Country2	2010	39	7	0.142857
Abstract1859	Author13	Institution43	Country2	2010	383	1	0.25
Abstract1860	Author13	Institution43	Country2	2010	371	11	0.0714286
Abstract1861	Author13	Institution43	Country2	2010	297	12	0.0714286
Abstract1862	Author13	Institution43	Country2	2010	27	5	0.111111
Abstract1863	Author13	Institution43	Country2	2010	142	10	0.1
Abstract1864	Author13	Institution43	Country2	2010	131	5	0.111111
Abstract1865	Author13	Institution43	Country2	2010	121	9	0.1
Abstract1866	Author13	Institution43	Country2	2010	119	12	0.0769231
Abstract1867	Author13	Institution43	Country2	2010	106	13	0.0588235
Abstract1868	Author13	Institution43	Country2	2010	104	11	0.0625
Abstract1869	Author13	Institution43	Country2	2010	102	2	0.166667
Abstract1870	Author13	Institution43	Country2	2008	92	7	0.142857
Abstract1871	Author13	Institution43	Country2	2008	91	7	0.142857
Abstract1872	Author13	Institution43	Country2	2008	83	7	0.125
Abstract1873	Author13	Institution43	Country2	2008	73	7	0.142857
Abstract1874	Author13	Institution43	Country2	2008	68	6	0.111111
Abstract1875	Author13	Institution43	Country2	2008	54	9	0.0909091
Abstract1876	Author13	Institution43	Country2	2008	41	1	0.333333
Abstract1877	Author13	Institution43	Country2	2008	39	9	0.111111
Abstract1878	Author13	Institution43	Country2	2008	382	2	0.166667
Abstract1879	Author13	Institution43	Country2	2008	38	2	0.142857
Abstract1880	Author13	Institution43	Country2	2008	338	5	0.166667
Abstract1881	Author13	Institution43	Country2	2008	331	5	0.2
Abstract1882	Author13	Institution43	Country2	2008	327	1	0.2
Abstract1883	Author13	Institution43	Country2	2008	326	8	0.125
Abstract1884	Author13	Institution43	Country2	2008	322	1	0.142857
Abstract1885	Author13	Institution43	Country2	2008	245	7	0.125
Abstract1886	Author13	Institution43	Country2	2008	227	9	0.111111
Abstract1887	Author13	Institution43	Country2	2008	226	9	0.111111
Abstract1888	Author13	Institution43	Country2	2008	222	15	0.0526316
Abstract1889	Author13	Institution43	Country2	2008	131	10	0.0909091
Abstract1890	Author13	Institution43	Country2	2008	119	3	0.25
Abstract1891	Author13	Institution43	Country2	2008	103	10	0.1
Abstract1892	Author13	Institution43	Country2	2006	8	2	0.0909091
Abstract1893	Author13	Institution43	Country2	2006	75	4	0.111111
Abstract1894	Author13	Institution43	Country2	2006	73	9	0.111111
Abstract1895	Author13	Institution43	Country2	2006	35	10	0.1
Abstract1896	Author13	Institution43	Country2	2006	337	6	0.166667
Abstract1897	Author13	Institution43	Country2	2006	318	3	0.2
Abstract1898	Author13	Institution43	Country2	2006	315	6	0.166667
Abstract1899	Author13	Institution43	Country2	2006	299	1	0.142857
Abstract1900	Author13	Institution43	Country2	2006	292	6	0.166667
Abstract1901	Author13	Institution43	Country2	2006	290	5	0.2
Abstract1902	Author13	Institution43	Country2	2006	285	7	0.142857
Abstract1903	Author13	Institution43	Country2	2006	229	4	0.25
Abstract1904	Author13	Institution43	Country2	2006	221	3	0.111111
Abstract1905	Author13	Institution43	Country2	2006	118	4	0.2
Abstract1906	Author13	Institution43	Country2	2004	6	10	0.0769231
Abstract1907	Author13	Institution43	Country2	2004	53	1	0.125
Abstract1908	Author13	Institution43	Country2	2004	37	4	0.2
Abstract1909	Author13	Institution43	Country2	2004	354	5	0.2
Abstract1910	Author13	Institution43	Country2	2004	334	8	0.125
Abstract1911	Author13	Institution43	Country2	2004	332	5	0.2
Abstract1912	Author13	Institution43	Country2	2004	22	5	0.2
Abstract1913	Author13	Institution43	Country2	2004	21	8	0.0769231
Abstract1914	Author13	Institution43	Country2	2004	208	8	0.111111
Abstract1915	Author13	Institution43	Country2	2004	206	4	0.2
Abstract1916	Author13	Institution43	Country2	2004	201	9	0.0909091
Abstract1917	Author13	Institution43	Country2	2004	191	7	0.111111
Abstract1918	Author13	Institution43	Country2	2004	190	10	0.0769231
Abstract1919	Author13	Institution43	Country2	2004	188	12	0.0714286
Abstract1920	Author13	Institution43	Country2	2004	17	4	0.25
Abstract1921	Author13	Institution43	Country2	2004	165	7	0.142857
Abstract1922	Author13	Institution43	Country2	2004	130	4	0.2
Abstract1923	Author13	Institution43	Country2	2004	104	5	0.2
Abstract1924	Author13	Institution43	Country2	2002	57	6	0.166667
Abstract1925	Author13	Institution43	Country2	2002	55	3	0.0833333
Abstract1926	Author13	Institution43	Country2	2002	54	6	0.166667
Abstract1927	Author13	Institution43	Country2	2002	50	4	0.25
Abstract1928	Author13	Institution43	Country2	2002	257	5	0.2
Abstract1929	Author13	Institution43	Country2	2002	256	1	0.142857
Abstract1930	Author13	Institution43	Country2	2002	244	3	0.111111
Abstract1931	Author13	Institution43	Country2	2002	231	3	0.333333
Abstract1932	Author13	Institution43	Country2	2002	194	4	0.25
Abstract1933	Author13	Institution43	Country2	2002	186	7	0.125
Abstract1934	Author13	Institution43	Country2	2002	14	7	0.111111
Abstract1935	Author13	Institution43	Country2	2000	55	2	0.142857
Abstract1936	Author13	Institution43	Country2	2000	48	6	0.166667
Abstract1937	Author13	Institution43	Country2	2000	27	4	0.25
Abstract1938	Author13	Institution43	Country2	2000	181	3	0.333333
Abstract1939	Author13	Institution43	Country2	2000	168	4	0.25
Abstract1940	Author13	Institution43	Country2	2000	165	1	0.2
Abstract1941	Author13	Institution43	Country2	2000	163	4	0.142857
Abstract1942	Author13	Institution43	Country2	1998	68	3	0.333333
Abstract1943	Author13	Institution43	Country2	1998	60	1	0.166667
Abstract1944	Author13	Institution43	Country2	1998	59	2	0.125
Abstract1945	Author13	Institution43	Country2	1998	49	1	0.25
Abstract1946	Author13	Institution43	Country2	1998	38	5	0.2
Abstract1947	Author13	Institution43	Country2	1998	26	10	0.1
Abstract1948	Author13	Institution43	Country2	1998	167	2	0.111111
Abstract1949	Author13	Institution43	Country2	1998	132	5	0.2
Abstract1950	Author13	Institution43	Country2	1996	99	3	0.0344828
Abstract1951	Author13	Institution43	Country2	1996	58	8	0.111111
Abstract1952	Author13	Institution43	Country2	1996	57	8	0.111111
Abstract1953	Author13	Institution43	Country2	1996	51	4	0.0416667
Abstract1954	Author13	Institution43	Country2	1996	46	1	0.111111
Abstract1955	Author13	Institution43	Country2	1996	164	2	0.166667
Abstract1956	Author13	Institution43	Country2	1996	128	4	0.142857
Abstract1957	Author13	Institution43	Country2	1996	116	3	0.333333
Abstract1958	Author13	Institution43	Country2	1994	55	6	0.166667
Abstract1959	Author13	Institution43	Country2	1994	52	3	0.333333
Abstract1960	Author13	Institution43	Country2	1994	34	1	0.25
Abstract1961	Author13	Institution43	Country2	1994	21	8	0.0833333
Abstract1962	Author13	Institution43	Country2	1994	12	4	0.166667
Abstract1963	Author13	Institution43	Country2	1994	10	7	0.125
Abstract1964	Author13	Institution43	Country2	1993	50	3	0.333333
Abstract1965	Author13	Institution43	Country2	1993	45	2	0.333333
Abstract1966	Author13	Institution43	Country2	1993	38	3	0.0454545
Abstract1967	Author13	Institution43	Country2	1993	3	6	0.142857
Abstract1968	Author13	Institution43	Country2	1990	47	1	0.333333
Abstract1969	Author13	Institution43	Country2	1987	49	10	0.0833333
Abstract1970	Author2249	Institution390	Country4	2002	259	10	0.1
Abstract1971	Author2249	Institution390	Country4	1996	112	8	0.111111
Abstract1972	Author2249	Institution390	Country4	1993	78	6	0.111111
Abstract1973	Author8133	Institution270	Country5	2014	51	3	0.142857
Abstract1974	Author4161	Institution240	Country4	2006	287	6	0.142857
Abstract1975	Author4161	Institution240	Country4	2004	150	13	0.0666667
Abstract1976	Author1118	Institution38	Country2	2004	21	5	0.0769231
Abstract1977	Author1118	Institution38	Country2	2002	109	5	0.142857
Abstract1978	Author5743	Institution160	Country2	2008	8	1	0.111111
Abstract1979	Author5743	Institution160	Country2	2008	59	9	0.1
Abstract1980	Author5743	Institution160	Country2	2006	56	6	0.166667
Abstract1981	Author5743	Institution160	Country2	2006	19	3	0.0714286
Abstract1982	Author5743	Institution160	Country2	2006	13	3	0.142857
Abstract1983	Author5743	Institution160	Country2	2006	1	1	0.1
Abstract1984	Author5743	Institution160	Country2	2002	42	1	0.1
Abstract1985	Author2230	Institution71	Country15	2006	65	5	0.142857
Abstract1986	Author2230	Institution71	Country15	2004	203	6	0.142857
Abstract1987	Author2230	Institution71	Country15	2004	195	3	0.111111
Abstract1988	Author2230	Institution71	Country15	2002	19	4	0.166667
Abstract1989	Author2230	Institution71	Country15	2002	187	8	0.1
Abstract1990	Author2230	Institution71	Country15	2000	83	4	0.142857
Abstract1991	Author2230	Institution71	Country15	1998	93	5	0.0909091
Abstract1992	Author7946	Institution86	Country6	1994	17	2	0.333333
Abstract1993	Author5391	Institution25	Country8	2010	186	1	0.2
Abstract1994	Author6720	Institution61	Country7	2014	450	7	0.111111
Abstract1995	Author6073	Institution109	Country1	2014	307	7	0.0714286
Abstract1996	Author5999	Institution39	Country5	1993	86	9	0.0666667
Abstract1997	Author5744	Institution7	Country3	2004	349	9	0.0909091
Abstract1998	Author5744	Institution7	Country3	2000	68	7	0.125
[truncated: 26,642 more rows]
