# Supplementary material for: Are network growth and the contributions to congresses associated with publication success? A pediatric oncology model
Source: PLoS One. 2019 Jan 25;14(1):e0210994. doi: 10.1371/journal.pone.0210994 (PMC6347190; doi:10.1371/journal.pone.0210994)
Supplement: S2 File — (XLSX) [file pone.0210994.s002.xlsx]

## Sheet: Authors
Supplementary Table 2: Author centralities and indices
Author ID	Institution ID	Country ID	Community ID (Louvain)	No. Publications	No. Citations	H-Index	Lobby-Index	Citation Rate	Weight	Degree	Closeness	Betweenness
Author1	Institution5	Country1	1	128	11296	61	120	88.25	16.844	886	0.408582	0.0487529
Author2	Institution6	Country1	1	154	10228	57	106	66.42	12.9135	792	0.387537	0.0297287
Author3	Institution1	Country1	1	148	12930	57	98	87.36	20.7389	612	0.394526	0.029094
Author4	Institution1	Country1	1	202	9956	55	120	49.29	20.5958	1142	0.402687	0.0532952
Author5	Institution11	Country1	1	202	6569	50	57	32.52	28.9975	482	0.343676	0.0270904
Author6	Institution12	Country1	1	143	6658	47	107	46.56	13.3675	684	0.392587	0.0269997
Author7	Institution213	Country1	1	135	8301	47	80	61.49	20.0793	692	0.34777	0.0263393
Author8	Institution4	Country1	1	99	6007	42	126	60.68	12.2943	844	0.399698	0.0309175
Author9	Institution56	Country10	1	99	4342	42	42	43.86	7.20914	204	0.325744	0.00586298
Author10	Institution196	Country3	1	175	6444	41	112	36.82	25.0221	1050	0.403501	0.0937537
Author11	Institution71	Country15	1	122	5390	39	142	44.18	16.4938	976	0.399425	0.021877
Author12	Institution9	Country6	1	127	6367	39	124	50.13	16.3989	670	0.408012	0.0352817
Author13	Institution43	Country2	1	171	6470	39	122	37.84	24.2233	980	0.401007	0.0367439
Author14	Institution39	Country5	1	93	3922	38	118	42.17	6.64241	628	0.377854	0.0117961
Author15	Institution17	Country2	1	98	4671	38	96	47.66	11.8104	444	0.362309	0.00931888
Author16	Institution5	Country1	1	91	6564	37	96	72.13	7.89872	470	0.37891	0.01451
Author17	Institution43	Country2	1	119	4206	36	116	35.34	18.2891	786	0.39334	0.0231936
Author18	Institution25	Country8	1	112	4389	35	97	39.19	16.4859	580	0.367465	0.018565
Author19	Institution75	Country2	1	95	3492	34	126	36.76	11.8685	784	0.388987	0.0192479
Author20	Institution27	Country4	1	93	3915	34	117	42.1	7.55404	702	0.390066	0.0294318
Author21	Institution2	Country1	1	71	3031	34	42	42.69	15.9877	288	0.324588	0.0166193
Author22	Institution11	Country1	1	90	2926	34	36	32.51	13.2187	190	0.298336	0.00125497
Author23	Institution40	Country2	1	54	4863	34	20	90.06	6.11349	72	0.292519	0.00170028
Author24	Institution42	Country10	1	128	3455	33	106	26.99	19.4006	792	0.39576	0.0512321
Author25	Institution36	Country5	1	89	2890	32	58	32.47	4.66123	324	0.335668	0.0051359
Author26	Institution27	Country4	1	89	3065	32	50	34.44	6.31057	276	0.316985	0.00650162
Author27	Institution5	Country1	1	40	4578	32	31	114.45	2.70162	102	0.311406	0.000221
Author28	Institution70	Country2	1	64	4912	32	13	76.75	6.50952	42	0.291352	0.00108017
Author29	Institution55	Country17	1	95	3943	31	135	41.51	11.6723	662	0.405159	0.0192855
Author30	Institution43	Country2	1	84	2699	31	124	32.13	9.94744	788	0.389765	0.0194187
Author31	Institution71	Country15	1	81	3218	31	122	39.73	11.4862	704	0.382268	0.00966445
Author32	Institution54	Country13	1	82	2605	31	97	31.77	11.6057	670	0.390266	0.0249919
Author33	Institution25	Country8	1	78	3373	31	86	43.24	9.68008	486	0.361912	0.016681
Author34	Institution8	Country1	1	45	3082	31	40	68.49	2.47897	156	0.320261	0.00259127
Author35	Institution27	Country4	1	69	3637	31	24	52.71	3.44365	108	0.299691	0.0032018
Author36	Institution55	Country17	1	66	2023	30	136	30.65	11.1162	836	0.397709	0.029306
Author37	Institution54	Country13	1	76	2407	30	86	31.67	11.1464	652	0.354708	0.0144613
Author38	Institution2	Country1	1	65	4271	30	47	65.71	0.715631	128	0.324366	0.000403
Author39	Institution15	Country1	1	62	2879	30	6	46.44	0.166667	12	0.235241	0
Author40	Institution39	Country5	1	74	3685	28	118	49.8	6.38293	648	0.378099	0.0122346
Author41	Institution48	Country5	1	75	2700	28	117	36	7.1117	586	0.377534	0.0114581
Author42	Institution27	Country4	1	92	2512	28	100	27.3	6.9672	530	0.351261	0.0106803
Author43	Institution54	Country13	1	80	2250	28	90	28.12	9.02724	592	0.35071	0.0101692
Author44	Institution58	Country3	1	71	2627	28	90	37	11.6474	670	0.370297	0.0246585
Author45	Institution1	Country1	1	46	3462	28	64	75.26	5.65064	256	0.361584	0.00595113
Author46	Institution259	Country1	1	46	2496	28	30	54.26	2.00635	108	0.308245	0.00367716
Author47	Institution386	Country4	1	115	2852	27	128	24.8	11.9144	750	0.391656	0.0351619
Author48	Institution71	Country15	1	60	3042	27	124	50.7	10.9523	590	0.39383	0.0136918
Author49	Institution38	Country2	1	75	2402	27	103	32.03	8.75067	592	0.371257	0.00859799
Author50	Institution71	Country15	1	60	2129	27	102	35.48	7.56244	438	0.361895	0.00318776
Author51	Institution17	Country2	1	71	2677	27	94	37.7	13.0818	602	0.356842	0.010748
Author52	Institution150	Country10	1	69	2060	27	92	29.86	8.38558	466	0.355539	0.00944684
Author53	Institution314	Country2	1	57	1675	27	75	29.39	9.09164	442	0.360212	0.0202056
Author54	Institution27	Country4	1	76	2095	27	70	27.57	8.30503	388	0.327261	0.00955168
Author55	Institution26	Country1	1	39	3971	27	64	101.82	1.30652	184	0.361584	0.0037761
Author56	Institution75	Country2	1	73	2270	26	103	31.1	9.29671	724	0.366773	0.00997313
Author57	Institution119	Country19	1	55	2539	26	82	46.16	3.32266	262	0.359938	0.00316282
Author58	Institution12	Country1	1	49	2155	26	38	43.98	8.54623	188	0.327331	0.00555204
Author59	Institution11	Country1	1	77	2046	26	32	26.57	10.7413	148	0.298254	0.000896
Author60	Institution15	Country1	1	41	2049	26	20	49.98	0.535714	52	0.305442	0.000733
Author61	Institution5	Country1	1	76	2033	26	19	26.75	1.04563	50	0.308483	0.00100588
Author62	Institution70	Country2	1	62	1767	26	15	28.5	0.44359	38	0.26902	0.000103
Author63	Institution1	Country1	1	53	2115	25	112	39.91	8.12033	582	0.385961	0.0165898
Author64	Institution36	Country5	1	73	2172	25	100	29.75	8.35602	516	0.358105	0.0134899
Author65	Institution39	Country5	1	41	2419	25	43	59	1.68738	214	0.318902	0.0022799
Author66	Institution73	Country2	1	56	1576	25	35	28.14	4.18337	192	0.312303	0.0063885
Author67	Institution70	Country2	1	65	1736	25	25	26.71	0.958741	70	0.290838	0.000853
Author68	Institution359	Country14	1	139	2803	25	17	20.17	2.36869	36	0.221908	5.82e-05
Author69	Institution55	Country17	1	51	2218	24	103	43.49	6.49392	422	0.384417	0.0073111
Author70	Institution115	Country5	1	51	1619	24	88	31.75	3.32475	340	0.358799	0.00372756
Author71	Institution153	Country2	1	46	2050	24	63	44.57	5.37137	262	0.344565	0.00523806
Author72	Institution27	Country4	1	47	1659	24	40	35.3	2.29337	148	0.296056	0.00139814
Author73	Institution70	Country2	1	50	1604	24	38	32.08	1.46273	148	0.314633	0.00292909
Author74	Institution528	Country1	1	33	2221	24	37	67.3	0.104167	76	0.339026	0.0003
Author75	Institution20	Country4	1	35	1747	24	20	49.91	2.12341	58	0.292114	0.000454
Author76	Institution34	Country1	1	32	3503	24	15	109.47	0.166667	30	0.281384	1.08e-05
Author77	Institution39	Country5	1	56	2049	23	138	36.59	6.32721	714	0.397168	0.0135129
Author78	Institution71	Country15	1	62	1567	23	124	25.27	8.47222	640	0.382538	0.00907785
Author79	Institution43	Country2	1	53	2021	23	92	38.13	11.8037	398	0.369846	0.00537125
Author80	Institution2	Country1	1	50	1884	23	74	37.68	5.11105	428	0.359785	0.0173958
Author81	Institution72	Country6	1	37	1254	23	66	33.89	6.28408	222	0.335327	0.00230272
Author82	Institution116	Country3	1	45	2740	23	64	60.89	4.40694	206	0.360417	0.00782023
Author83	Institution1	Country1	1	69	2315	23	42	33.55	1.1088	104	0.328649	0.00494867
Author84	Institution27	Country4	1	37	1515	23	42	40.95	5.10361	188	0.309111	0.00236161
Author85	Institution25	Country8	1	34	2200	23	35	64.71	3.23943	132	0.312534	0.000302
Author86	Institution72	Country6	1	55	1281	23	28	23.29	7.34484	90	0.306293	0.00108668
Author87	Institution213	Country1	1	128	1732	23	7	13.53	0.833333	14	0.254491	1.05e-07
Author88	Institution36	Country5	1	64	1813	22	122	28.33	8.23863	762	0.393626	0.0255603
Author89	Institution1	Country1	1	32	2828	22	87	88.38	4.90074	516	0.364291	0.0117763
Author90	Institution123	Country11	1	46	1287	22	76	27.98	8.47344	292	0.334058	0.0059952
Author91	Institution27	Country4	1	51	1593	22	74	31.24	5.18159	378	0.332012	0.00665114
Author92	Institution48	Country5	1	42	1383	22	68	32.93	2.64004	276	0.355106	0.00426058
Author93	Institution37	Country7	1	33	2094	22	48	63.45	5.48334	286	0.331375	0.00845767
Author94	Institution1	Country1	1	32	1684	22	35	52.62	3.86978	120	0.314359	0.000264
Author95	Institution11	Country1	1	48	1528	22	30	31.83	6.63966	114	0.30787	0.0018492
Author96	Institution15	Country1	1	58	1608	22	30	27.72	3.80992	132	0.29478	0.00432344
Author97	Institution11	Country1	1	28	2569	22	16	91.75	8.00238	74	0.267493	0.000602
Author98	Institution15	Country1	1	35	1395	22	9	39.86	0.366667	18	0.225641	1.79e-06
Author99	Institution39	Country5	1	44	1689	21	104	38.39	5.65803	478	0.371203	0.00657135
Author100	Institution5	Country1	1	33	3019	21	74	91.48	4.25955	298	0.348009	0.00269179
Author101	Institution25	Country8	1	61	1740	21	72	28.52	5.76454	254	0.323702	0.00235964
Author102	Institution209	Country5	1	37	2617	21	65	70.73	2.33185	264	0.352616	0.0031337
Author103	Institution1	Country1	1	31	1638	21	48	52.84	2.97424	168	0.325423	0.000644
Author104	Institution11	Country1	1	52	1624	21	46	31.23	3.55678	172	0.322437	0.00403663
Author105	Institution24	Country1	1	32	1695	21	35	52.97	2.79251	114	0.315025	0.00372331
Author106	Institution134	Country4	1	26	1135	21	32	43.65	1.74079	90	0.276596	0.000122
Author107	Institution22	Country1	1	29	1807	21	32	62.31	0.208333	74	0.335534	0.00033
Author108	Institution13	Country1	1	31	2731	21	30	88.1	1.40198	110	0.280801	0.00197576
Author109	Institution11	Country1	1	38	1314	21	30	34.58	1.78543	98	0.293095	0.00114026
Author110	Institution45	Country1	1	44	1793	21	30	40.75	0.684499	98	0.31211	0.00103671
Author111	Institution72	Country6	1	34	1000	21	27	29.41	4.72817	82	0.302823	0.000615
Author112	Institution209	Country5	1	37	1600	21	27	43.24	1.01264	84	0.316614	0.000357
Author113	Institution15	Country1	1	42	1306	21	23	31.1	0.494048	54	0.297424	0.000365
Author114	Institution117	Country9	1	59	2820	20	117	47.8	7.12329	486	0.386157	0.0131783
Author115	Institution27	Country4	1	57	1192	20	74	20.91	6.92624	342	0.324297	0.00501708
Author116	Institution1	Country1	1	28	1780	20	66	63.57	3.53771	304	0.339815	0.00159924
Author117	Institution82	Country5	1	38	1202	20	62	31.63	2.35435	260	0.313373	0.00191211
Author118	Institution52	Country3	1	52	1271	20	58	24.44	7.47624	334	0.299726	0.00150359
Author119	Institution4	Country1	1	29	1633	20	53	56.31	4.7718	260	0.352403	0.0107024
Author120	Institution36	Country5	1	54	1166	20	50	21.59	4.04914	274	0.315653	0.00672055
Author121	Institution62	Country3	1	50	2294	20	44	45.88	6.9522	180	0.339101	0.00797684
Author122	Institution4	Country1	1	33	1404	20	36	42.55	2.741	162	0.321577	0.00394625
Author123	Institution52	Country3	1	46	1157	20	36	25.15	4.59253	146	0.288517	0.000148
Author124	Institution25	Country8	1	28	1488	20	34	53.14	2.77572	112	0.326262	0.00113553
Author125	Institution27	Country4	1	34	1254	20	32	36.88	1.44535	92	0.267843	7.32e-05
Author126	Institution27	Country4	1	29	1175	20	32	40.52	2.1646	114	0.269105	0.000154
Author127	Institution62	Country3	1	52	1079	20	32	20.75	5.53773	134	0.302569	0.00156255
Author128	Institution73	Country2	1	46	1157	20	28	25.15	3.56508	124	0.299939	0.00224508
Author129	Institution1	Country1	1	37	1230	20	25	33.24	0.550433	58	0.306107	0.000478
Author130	Institution7	Country3	1	39	1254	20	25	32.15	1.34845	94	0.271356	0.00274808
Author131	Institution91	Country6	1	36	925	20	22	25.69	3.6369	78	0.286611	0.00107475
Author132	Institution37	Country7	1	27	1691	20	20	62.63	2.16468	62	0.260588	0.000136
Author133	Institution6	Country1	1	55	1210	20	15	22	0.242857	32	0.263812	9.77e-05
Author134	Institution43	Country2	1	36	1413	19	109	39.25	4.66369	404	0.376748	0.00501639
Author135	Institution1	Country1	1	24	2389	19	84	99.54	3.4466	394	0.370586	0.00595374
Author136	Institution17	Country2	1	26	1316	19	66	50.62	2.8305	208	0.343863	0.00123079
Author137	Institution20	Country4	1	45	1260	19	60	28	3.26429	298	0.340394	0.0095912
Author138	Institution20	Country4	1	35	1236	19	26	35.31	1.25676	96	0.286243	0.00143376
Author139	Institution32	Country5	1	30	976	19	24	32.53	0.298084	48	0.28077	3.07e-06
Author140	Institution27	Country4	1	34	1003	19	24	29.5	2.51508	74	0.287577	0.000285
Author141	Institution12	Country1	1	31	1127	19	24	36.35	2.40317	102	0.296901	0.000415
Author142	Institution117	Country9	1	61	1485	18	126	24.34	5.71101	542	0.387161	0.0106729
Author143	Institution72	Country6	1	34	940	18	76	27.65	5.77635	296	0.333647	0.00473824
Author144	Institution162	Country2	1	35	1109	18	69	31.69	4.09393	272	0.345947	0.00399739
Author145	Institution56	Country10	1	32	1407	18	65	43.97	3.36942	254	0.332842	0.00476321
Author146	Institution13	Country1	1	33	1789	18	50	54.21	3.74671	194	0.339268	0.0087486
Author147	Institution48	Country5	1	35	843	18	49	24.09	2.53524	182	0.309932	0.000573
Author148	Institution55	Country17	1	34	1139	18	44	33.5	3.86386	142	0.319398	0.000347
Author149	Institution54	Country13	1	36	801	18	34	22.25	1.65579	142	0.308345	0.00137282
Author150	Institution2	Country1	1	31	1270	18	34	40.97	0.580252	98	0.317621	0.000436
Author151	Institution69	Country4	1	39	1025	18	33	26.28	1.14908	142	0.303719	0.00348939
Author152	Institution5	Country1	1	25	1128	18	30	45.12	4.98883	144	0.299821	0.00101276
Author153	Institution11	Country1	1	57	1159	18	30	20.33	10.2247	158	0.271385	0.000669
Author154	Institution56	Country10	1	27	1355	18	25	50.19	1.97549	72	0.296634	0.000947
Author155	Institution46	Country1	1	23	1089	18	25	47.35	0.324242	54	0.303186	0.000154
Author156	Institution365	Country6	1	44	1026	18	24	23.32	0.592075	58	0.289485	0.000189
Author157	Institution120	Country7	1	20	1076	18	23	53.8	1.00758	58	0.253598	2.66e-05
Author158	Institution22	Country1	1	21	3232	18	20	153.9	0.758766	42	0.309628	1.83e-05
Author159	Institution57	Country1	1	32	1065	18	20	33.28	0.333333	42	0.298465	0.000106
Author160	Institution78	Country1	1	21	1808	18	20	86.1	0.572222	48	0.310833	7.21e-05
Author161	Institution75	Country2	1	31	977	18	20	31.52	2.06786	54	0.306664	0.000322
Author162	Institution50	Country3	1	38	1375	18	14	36.18	0.267857	28	0.253463	0.000626
Author163	Institution55	Country17	1	35	819	17	108	23.4	3.06566	354	0.370749	0.00573947
Author164	Institution39	Country5	1	20	1267	17	96	63.35	1.81562	292	0.380105	0.00250109
Author165	Institution72	Country6	1	25	1286	17	76	51.44	2.13438	230	0.334411	0.000771
Author166	Institution86	Country6	1	27	1143	17	72	42.33	4.43441	238	0.350904	0.00396193
Author167	Institution108	Country8	1	32	1096	17	60	34.25	5.90241	268	0.315785	0.0026702
Author168	Institution1	Country1	1	19	1568	17	53	82.53	1.65592	184	0.322766	0.00038
Author169	Institution64	Country4	1	30	673	17	51	22.43	2.66823	210	0.329005	0.00204997
Author170	Institution58	Country3	1	32	1007	17	44	31.47	1.62851	158	0.292587	0.00120691
Author171	Institution52	Country3	1	36	1355	17	44	37.64	3.02736	170	0.292148	0.000958
Author172	Institution85	Country1	1	19	1270	17	42	66.84	0.450397	102	0.343241	0.000395
Author173	Institution42	Country10	1	37	871	17	36	23.54	6.90253	250	0.29802	0.00087
Author174	Institution81	Country1	1	48	2245	17	36	46.77	1.67442	112	0.332361	0.00465946
Author175	Institution52	Country3	1	38	1186	17	34	31.21	1.48373	100	0.289309	2.68e-05
Author176	Institution121	Country3	1	43	776	17	29	18.05	1.88849	76	0.306887	0.000803
Author177	Institution50	Country3	1	38	891	17	26	23.45	1.68652	86	0.288014	0.00120508
Author178	Institution17	Country2	1	26	736	17	25	28.31	1.9123	74	0.292881	5.49e-05
Author179	Institution15	Country1	1	20	1323	17	24	66.15	0.715873	76	0.265408	0.000631
Author180	Institution11	Country1	1	22	1452	17	24	66	7.54683	102	0.297087	0.00298658
Author181	Institution47	Country1	1	33	840	17	22	25.45	0.618347	54	0.298149	0.000628
Author182	Institution11	Country1	1	31	1111	17	6	35.84	0.166667	12	0.255846	0
Author183	Institution117	Country9	1	38	965	16	98	25.39	5.36575	360	0.342235	0.00308228
Author184	Institution71	Country15	1	27	1407	16	76	52.11	4.68141	310	0.340363	0.00163572
Author185	Institution71	Country15	1	26	1104	16	56	42.46	3.80632	188	0.328379	0.000798
Author186	Institution79	Country10	1	23	2172	16	56	94.43	3.66255	206	0.344847	0.00435998
Author187	Institution7	Country3	1	32	1177	16	52	36.78	2.86018	196	0.294528	0.00115332
Author188	Institution43	Country2	1	22	953	16	50	43.32	2.73159	122	0.350434	0.000409
Author189	Institution9	Country6	1	32	662	16	49	20.69	3.72286	172	0.32882	0.00404121
Author190	Institution25	Country8	1	29	2673	16	44	92.17	6.11533	186	0.337638	0.00511505
Author191	Institution1	Country1	1	27	1267	16	40	46.93	2.07807	152	0.318701	0.00390027
Author192	Institution89	Country9	1	37	705	16	35	19.05	4.97961	166	0.324297	0.00458133
Author193	Institution119	Country19	1	22	906	16	30	41.18	1.17022	78	0.314985	0.00027
Author194	Institution10	Country1	1	18	1507	16	27	83.72	2.16954	74	0.305148	0.00148278
Author195	Institution1	Country1	1	18	932	16	25	51.78	0.495574	54	0.30423	3.55e-05
Author196	Institution72	Country6	1	23	731	16	22	31.78	4.02976	60	0.295215	6.85e-05
Author197	Institution47	Country1	1	30	703	16	21	23.43	0.408824	48	0.296994	5.28e-05
Author198	Institution13	Country1	1	23	886	16	20	38.52	0.333766	42	0.276204	3.81e-05
Author199	Institution186	Country3	1	42	1434	16	18	34.14	3.08651	90	0.275292	0.0043123
Author200	Institution15	Country1	1	17	1447	16	18	85.12	1.24488	54	0.269048	0.000941
Author201	Institution20	Country4	1	29	550	16	18	18.97	1.59087	70	0.284463	0.00284347
Author202	Institution19	Country1	1	26	1292	16	14	49.69	2.23571	44	0.256902	0.000407
Author203	Institution12	Country1	1	22	759	16	14	34.5	0.528571	28	0.28686	6.48e-06
Author204	Institution15	Country1	1	44	892	16	12	20.27	0.7	34	0.228755	0.000168
Author205	Institution13	Country1	1	19	1064	16	11	56	0.861111	22	0.288309	4.49e-06
Author206	Institution10	Country1	1	22	784	16	8	35.64	0.125	16	0.231737	0
Author207	Institution80	Country7	1	25	776	16	8	31.04	0.125	16	0.221351	0
Author208	Institution5	Country1	1	28	1294	15	102	46.21	5.52055	426	0.371894	0.00817776
Author209	Institution28	Country1	1	33	1008	15	88	30.55	6.18308	440	0.373155	0.0118027
Author210	Institution27	Country4	1	35	689	15	82	19.69	3.45632	314	0.36112	0.0060679
Author211	Institution27	Country4	1	48	829	15	80	17.27	3.44033	384	0.350176	0.00611263
Author212	Institution75	Country2	1	24	663	15	66	27.62	2.85156	220	0.312586	0.00145334
Author213	Institution194	Country5	1	25	637	15	62	25.48	1.15311	184	0.321019	0.000613
Author214	Institution20	Country4	1	30	1227	15	57	40.9	2.07854	214	0.335816	0.00344243
Author215	Institution17	Country2	1	20	985	15	55	49.25	1.01494	146	0.339663	0.000367
Author216	Institution135	Country6	1	24	1997	15	53	83.21	4.2403	226	0.347961	0.00915195
Author217	Institution13	Country1	1	28	722	15	52	25.79	4.4285	192	0.321522	0.00438598
Author218	Institution37	Country7	1	27	1294	15	50	47.93	5.64212	236	0.320342	0.00703722
Author219	Institution1	Country1	1	17	1421	15	48	83.59	0.598785	112	0.323206	0.000147
Author220	Institution15	Country1	1	24	880	15	48	36.67	2.03846	172	0.322835	0.00227872
Author221	Institution9	Country6	1	22	834	15	40	37.91	1.02749	148	0.294243	0.000245
Author222	Institution184	Country2	1	23	1906	15	38	82.87	2.23395	122	0.333735	0.00103855
Author223	Institution5	Country1	1	29	627	15	37	21.62	1.83283	126	0.310858	0.00301466
Author224	Institution72	Country6	1	23	1106	15	32	48.09	1.78056	92	0.31156	0.000282
Author225	Institution63	Country11	1	22	741	15	31	33.68	0.721256	72	0.312123	0.000447
Author226	Institution10	Country1	1	22	854	15	30	38.82	2.23892	146	0.306689	0.00814362
Author227	Institution20	Country4	1	30	816	15	26	27.2	0.988467	68	0.259316	0.000442
Author228	Institution12	Country1	1	23	708	15	24	30.78	1.44448	78	0.294665	0.000182
Author229	Institution15	Country1	1	30	811	15	24	27.03	0.6421	66	0.296692	0.00042
Author230	Institution119	Country19	1	18	702	15	21	39	1.40092	46	0.30162	4.56e-05
Author231	Institution6	Country1	1	16	910	15	21	56.88	0.615054	56	0.306775	3.85e-05
Author232	Institution52	Country3	1	32	672	15	21	21	0.413034	52	0.267258	0.000436
Author233	Institution57	Country1	1	22	931	15	20	42.32	0.333333	42	0.298465	0.000106
Author234	Institution87	Country6	1	19	1043	15	19	54.89	0.655556	38	0.297646	9.03e-05
Author235	Institution123	Country11	1	17	611	15	18	35.94	1.75833	48	0.299466	0.000201
Author236	Institution1	Country1	1	23	671	15	18	29.17	0.511544	46	0.258099	0.000182
Author237	Institution11	Country1	1	23	1074	15	16	46.7	0.609524	34	0.26476	1.79e-06
Author238	Institution6	Country1	1	22	911	15	14	41.41	1.10238	50	0.296831	0.00167974
Author239	Institution20	Country4	1	22	664	15	14	30.18	0.852814	40	0.253201	0.000127
Author240	Institution272	Country11	1	17	597	15	12	35.12	0.5	24	0.25601	0.0001
Author241	Institution91	Country6	1	22	809	15	12	36.77	0.741667	30	0.257748	4.16e-05
Author242	Institution15	Country1	1	31	1032	15	12	33.29	0.0833333	24	0.246756	0
Author243	Institution50	Country3	1	38	640	15	11	16.84	0.290909	30	0.22595	0.000896
Author244	Institution527	Country15	1	17	937	14	92	55.12	1.6055	284	0.369432	0.00111842
Author245	Institution39	Country5	1	22	708	14	83	32.18	1.93503	238	0.369001	0.00153574
Author246	Institution9	Country6	1	27	669	14	68	24.78	4.39694	376	0.345522	0.0123936
Author247	Institution27	Country4	1	33	562	14	68	17.03	2.2678	218	0.328521	0.00189251
Author248	Institution117	Country9	1	46	934	14	65	20.3	4.65553	224	0.348184	0.00352901
Author249	Institution213	Country1	1	27	609	14	53	22.56	1.20632	138	0.31676	0.000442
Author250	Institution27	Country4	1	31	998	14	52	32.19	1.50335	166	0.329062	0.00269252
Author251	Institution1	Country1	1	17	1388	14	48	81.65	1.32186	142	0.329133	0.000527
Author252	Institution62	Country3	1	31	707	14	48	22.81	4.80848	176	0.309451	0.00147392
Author253	Institution27	Country4	1	25	722	14	40	28.88	2.30786	140	0.290627	0.000342
Author254	Institution82	Country5	1	19	796	14	39	41.89	0.741039	110	0.302509	0.000411
Author255	Institution386	Country4	1	19	686	14	38	36.11	0.716667	102	0.300248	0.000143
Author256	Institution52	Country3	1	27	636	14	34	23.56	1.06466	110	0.293073	0.00295728
Author257	Institution1	Country1	1	16	802	14	32	50.12	1.14402	86	0.31956	0.000252
Author258	Institution162	Country2	1	32	845	14	32	26.41	2.29683	122	0.307745	0.00188135
Author259	Institution36	Country5	1	23	745	14	30	32.39	1.13013	94	0.294826	0.000158
Author260	Institution288	Country22	1	19	579	14	30	30.47	3.62276	152	0.293549	0.000624
Author261	Institution5	Country1	1	18	706	14	26	39.22	4.13968	92	0.301344	0.000412
Author262	Institution157	Country17	1	29	548	14	25	18.9	0.634499	56	0.302738	5.92e-05
Author263	Institution73	Country2	1	44	543	14	24	12.34	2.64087	118	0.28889	0.00132939
Author264	Institution100	Country21	1	28	471	14	24	16.82	2.33988	80	0.285179	0.00161171
Author265	Institution54	Country13	1	17	702	14	21	41.29	0.621825	52	0.29494	0.000112
Author266	Institution11	Country1	1	19	1298	14	20	68.32	7.16071	90	0.300795	0.00286104
Author267	Institution1	Country1	1	16	801	14	18	50.06	0.399145	38	0.30777	4.24e-06
Author268	Institution4	Country1	1	21	587	14	15	27.95	0.434524	34	0.293435	0.000117
Author269	Institution15	Country1	1	22	719	14	14	32.68	1.88452	44	0.240236	0.000963
Author270	Institution10	Country1	1	15	798	14	14	53.2	1.06111	42	0.252183	0.000754
Author271	Institution28	Country1	1	18	960	14	12	53.33	0.794444	32	0.302871	0.000481
Author272	Institution70	Country2	1	26	707	14	12	27.19	0.0833333	24	0.283676	0
Author273	Institution271	Country3	1	34	685	14	11	20.15	0.290909	30	0.243332	0.000896
Author274	Institution15	Country1	1	22	904	14	10	41.09	0.6	24	0.294209	7.82e-05
Author275	Institution69	Country4	1	15	665	14	9	44.33	0.325	18	0.251115	8.91e-07
Author276	Institution59	Country16	1	66	678	14	8	10.27	0.125	16	0.167667	0
Author277	Institution186	Country3	1	21	1238	14	7	58.95	0.309524	14	0.213345	0
Author278	Institution23	Country4	1	33	725	13	90	21.97	3.13316	384	0.340058	0.00731408
Author279	Institution22	Country1	1	25	807	13	79	32.28	2.69071	288	0.354443	0.00373631
Author280	Institution54	Country13	1	33	445	13	76	13.48	3.48331	294	0.327571	0.00218024
Author281	Institution240	Country4	1	24	629	13	76	26.21	1.21528	226	0.355905	0.00161648
Author282	Institution17	Country2	1	21	538	13	63	25.62	3.37295	242	0.315064	0.00174095
Author283	Institution69	Country4	1	23	710	13	62	30.87	2.26232	264	0.328478	0.00273174
Author284	Institution5	Country1	1	20	717	13	58	35.85	2.71368	198	0.328336	0.00077
Author285	Institution62	Country3	1	29	944	13	53	32.55	5.36959	206	0.344831	0.00850373
Author286	Institution4	Country1	1	21	716	13	53	34.1	2.0447	154	0.32456	0.00055
Author287	Institution27	Country4	1	20	874	13	50	43.7	0.830357	144	0.309376	0.000199
Author288	Institution1	Country1	1	15	1680	13	48	112	0.832875	152	0.314907	0.000227
Author289	Institution1	Country1	1	14	995	13	48	71.07	1.10228	136	0.321006	0.000233
Author290	Institution1	Country1	1	22	670	13	47	30.45	1.32851	170	0.316298	0.000785
Author291	Institution36	Country5	1	23	424	13	46	18.43	1.63389	140	0.31124	0.0014422
Author292	Institution157	Country17	1	22	406	13	42	18.45	0.776149	104	0.333427	0.000442
Author293	Institution6	Country1	1	17	702	13	40	41.29	0.998674	144	0.310312	0.00023
Author294	Institution52	Country3	1	18	772	13	38	42.89	3.47021	132	0.289916	0.000166
Author295	Institution7	Country3	1	17	584	13	38	34.35	1.52514	140	0.310477	0.00243939
Author296	Institution13	Country1	1	14	1042	13	37	74.43	2.41548	112	0.315732	0.00172074
Author297	Institution12	Country1	1	16	770	13	30	48.12	2.66912	98	0.314881	0.00150287
Author298	Institution72	Country6	1	18	499	13	28	27.72	3.96587	88	0.292125	0.000336
Author299	Institution182	Country13	1	17	800	13	27	47.06	1.25043	64	0.304279	5.09e-05
Author300	Institution10	Country1	1	15	1407	13	26	93.8	2.02668	68	0.305111	0.00119758
Author301	Institution72	Country6	1	27	419	13	20	15.52	2.48611	60	0.299927	0.00608235
Author302	Institution1	Country1	1	13	774	13	19	59.54	0.900433	42	0.30891	1.97e-05
Author303	Institution20	Country4	1	14	619	13	18	44.21	0.805556	40	0.291676	8.26e-05
Author304	Institution201	Country2	1	23	638	13	16	27.74	0.211111	32	0.293912	7.77e-06
Author305	Institution186	Country3	1	20	1072	13	16	53.6	2.3504	66	0.256841	0.00116857
Author306	Institution12	Country1	1	16	536	13	16	33.5	0.764683	36	0.288167	1.25e-05
Author307	Institution287	Country4	1	20	729	13	14	36.45	0.253968	30	0.281259	0.000652
Author308	Institution15	Country1	1	14	1377	13	14	98.36	0.253968	30	0.276304	0.000173
Author309	Institution97	Country2	1	18	677	13	13	37.61	0.242857	26	0.294152	1.06e-06
Author310	Institution59	Country16	1	31	429	13	12	13.84	0.0833333	24	0.167682	0
Author311	Institution59	Country16	1	66	655	13	12	9.92	0.559524	26	0.167686	1.28e-07
Author312	Institution15	Country1	1	17	738	13	12	43.41	1.43333	36	0.253116	0.000113
Author313	Institution272	Country11	1	14	500	13	12	35.71	0.5	24	0.25601	0.0001
Author314	Institution19	Country1	1	16	1494	13	11	93.38	0.6	22	0.258239	9.72e-06
Author315	Institution231	Country4	1	19	508	13	10	26.74	0.3	22	0.227767	5.59e-08
Author316	Institution64	Country4	1	20	536	13	9	26.8	0.1	18	0.243973	0
Author317	Institution20	Country4	1	17	513	13	9	30.18	0.309524	18	0.221429	1.88e-06
Author318	Institution52	Country3	1	17	431	13	8	25.35	0.125	16	0.223568	0
Author319	Institution91	Country6	1	15	580	13	7	38.67	0.142857	14	0.244594	0
Author320	Institution34	Country1	1	29	428	13	6	14.76	1.36667	18	0.220579	0.000896
Author321	Institution50	Country3	1	21	488	13	6	23.24	0.166667	12	0.234935	0
Author322	Institution15	Country1	1	17	636	13	5	37.41	1.08333	10	0.278749	0.000244
Author323	Institution9	Country6	1	15	479	13	5	31.93	0.2	10	0.227698	0
Author324	Institution34	Country1	1	16	1272	13	5	79.5	0.2	10	0.281551	0
Author325	Institution39	Country5	1	26	762	12	83	29.31	2.31911	282	0.33475	0.000914
Author326	Institution32	Country5	1	24	854	12	77	35.58	1.47493	302	0.355389	0.00275539
Author327	Institution43	Country2	1	17	428	12	72	25.18	1.56274	214	0.343879	0.000508
Author328	Institution7	Country3	1	38	392	12	69	10.32	4.32024	286	0.32818	0.00554044
Author329	Institution43	Country2	1	17	904	12	66	53.18	1.54196	178	0.341143	0.000294
Author330	Institution64	Country4	1	25	682	12	60	27.28	2.36223	234	0.333032	0.00221918
Author331	Institution6	Country1	1	28	493	12	58	17.61	1.32874	252	0.347801	0.00208552
Author332	Institution54	Country13	1	31	506	12	57	16.32	1.96938	222	0.319843	0.000723
Author333	Institution27	Country4	1	26	932	12	50	35.85	2.13666	180	0.328109	0.00138926
Author334	Institution1	Country1	1	15	1352	12	48	90.13	1.6797	148	0.331534	0.00130428
Author335	Institution9	Country6	1	17	1905	12	44	112.06	1.22918	120	0.344456	0.00145349
Author336	Institution27	Country4	1	20	427	12	40	21.35	1.94484	142	0.290571	0.000384
Author337	Institution108	Country8	1	22	1030	12	40	46.82	2.67093	174	0.309086	0.00249535
Author338	Institution17	Country2	1	16	609	12	39	38.06	1.9765	124	0.299442	0.000162
Author339	Institution68	Country1	1	15	577	12	39	38.47	0.849058	108	0.316588	0.000286
Author340	Institution68	Country1	1	20	861	12	38	43.05	0.692059	108	0.329848	0.000654
Author341	Institution42	Country10	1	14	1018	12	37	72.71	1.27787	118	0.317714	0.00202676
Author342	Institution115	Country5	1	17	393	12	37	23.12	0.785689	100	0.308133	9.22e-05
Author343	Institution48	Country5	1	17	704	12	34	41.41	0.710397	90	0.303829	0.000107
Author344	Institution146	Country2	1	27	730	12	32	27.04	2.70159	98	0.305001	0.00304666
Author345	Institution1	Country1	1	12	857	12	32	71.42	0.871825	86	0.303404	4.26e-05
Author346	Institution219	Country1	1	26	776	12	31	29.85	3.24048	94	0.316918	0.00247298
Author347	Institution43	Country2	1	15	655	12	30	43.67	1.84167	82	0.301656	0.000102
Author348	Institution86	Country6	1	19	755	12	30	39.74	4.04042	102	0.305381	0.000626
Author349	Institution263	Country1	1	18	569	12	29	31.61	0.662526	68	0.302064	0.00334613
Author350	Institution67	Country6	1	19	688	12	27	36.21	0.319444	70	0.336994	0.000648
Author351	Institution64	Country4	1	17	466	12	26	27.41	0.377778	60	0.284719	6.65e-06
Author352	Institution1	Country1	1	16	386	12	26	24.12	0.340666	68	0.297448	9.16e-05
Author353	Institution100	Country21	1	31	375	12	25	12.1	6.57321	124	0.285415	0.00554399
Author354	Institution10	Country1	1	13	570	12	25	43.85	1.31353	88	0.254696	0.000375
Author355	Institution150	Country10	1	15	493	12	24	32.87	1.45678	70	0.28995	5.21e-05
Author356	Institution82	Country5	1	15	576	12	24	38.4	0.384463	62	0.282831	4.42e-05
Author357	Institution7	Country3	1	19	691	12	24	36.37	0.0416667	48	0.288178	0
Author358	Institution50	Country3	1	18	445	12	24	24.72	0.757215	72	0.267484	0.00114357
Author359	Institution48	Country5	1	15	516	12	23	34.4	0.502778	48	0.305209	1.61e-05
Author360	Institution36	Country5	1	14	511	12	22	36.5	0.765152	66	0.300248	0.000183
Author361	Institution27	Country4	1	20	456	12	21	22.8	0.80119	48	0.291073	3.6e-05
Author362	Institution97	Country2	1	16	485	12	21	30.31	1.12302	42	0.291721	3.2e-05
Author363	Institution134	Country4	1	16	621	12	20	38.81	0.570574	40	0.250353	1.51e-06
Author364	Institution71	Country15	1	12	423	12	20	35.25	1.06154	56	0.293209	1.21e-05
Author365	Institution150	Country10	1	18	438	12	19	24.33	2.14563	62	0.306999	0.00128688
Author366	Institution27	Country4	1	23	491	12	19	21.35	0.819048	42	0.280749	5.06e-05
Author367	Institution299	Country7	1	18	735	12	17	40.83	0.590909	34	0.288473	1.88e-05
Author368	Institution70	Country2	1	20	539	12	16	26.95	0.22619	34	0.289795	5.37e-06
Author369	Institution19	Country1	1	16	408	12	15	25.5	0.353968	34	0.290994	0.000217
Author370	Institution91	Country6	1	18	442	12	14	24.56	1.72738	44	0.287752	0.000578
Author371	Institution150	Country10	1	17	359	12	14	21.12	3.10635	38	0.281353	2.01e-05
Author372	Institution72	Country6	1	19	452	12	13	23.79	0.509524	28	0.288057	9.14e-06
Author373	Institution25	Country8	1	15	475	12	13	31.67	2.60952	40	0.270457	0.000298
Author374	Institution19	Country1	1	16	623	12	12	38.94	0.0769231	24	0.278198	0
Author375	Institution37	Country7	1	21	764	12	12	36.38	0.0833333	24	0.281353	0
Author376	Institution20	Country4	1	17	668	12	11	39.29	0.666667	26	0.226368	0.000505
Author377	Institution54	Country13	1	19	664	12	10	34.95	1.15952	20	0.280117	7.07e-08
Author378	Institution160	Country2	1	12	729	12	10	60.75	0.792857	28	0.281342	0.000901
Author379	Institution93	Country3	1	32	596	12	10	18.62	1.14444	26	0.17408	0.000354
Author380	Institution39	Country5	1	16	644	12	9	40.25	0.4	18	0.239161	5.43e-05
Author381	Institution15	Country1	1	14	1287	12	9	91.93	0.111111	18	0.245163	0
Author382	Institution150	Country10	1	12	675	12	7	56.25	0.142857	14	0.2586	0
Author383	Institution32	Country5	1	15	1015	12	6	67.67	0.166667	12	0.27066	0
Author384	Institution2	Country1	1	19	670	12	6	35.26	0.866667	16	0.252233	0.000453
Author385	Institution36	Country5	1	18	1884	11	95	104.67	1.85891	302	0.351489	0.0029906
Author386	Institution71	Country15	1	19	568	11	72	29.89	2.44452	228	0.347292	0.000935
Author387	Institution37	Country7	1	27	451	11	69	16.7	5.99268	358	0.373467	0.0139686
Author388	Institution111	Country22	1	15	1048	11	62	69.87	1.37891	154	0.367893	0.000912
Author389	Institution19	Country1	1	17	697	11	62	41	2.89449	250	0.34073	0.00382211
Author390	Institution71	Country15	1	13	438	11	60	33.69	2.93423	196	0.319331	0.000285
Author391	Institution27	Country4	1	16	576	11	50	36	2.02177	176	0.314946	0.00138263
Author392	Institution17	Country2	1	15	482	11	49	32.13	0.146042	122	0.310058	0.000316
Author393	Institution62	Country3	1	16	812	11	48	50.75	1.23792	128	0.291766	0.000206
Author394	Institution54	Country13	1	17	420	11	45	24.71	0.403604	104	0.348888	0.000433
Author395	Institution48	Country5	1	17	459	11	44	27	0.908845	126	0.320924	0.00205517
Author396	Institution233	Country5	1	16	560	11	44	35	0.315591	96	0.314737	7.04e-05
Author397	Institution35	Country2	1	21	558	11	42	26.57	1.00232	108	0.327798	0.000332
Author398	Institution55	Country17	1	14	497	11	39	35.5	0.539846	110	0.317674	0.000295
Author399	Institution88	Country4	1	17	317	11	38	18.65	0.472594	96	0.292328	3.05e-05
Author400	Institution143	Country2	1	18	477	11	38	26.5	1.4841	108	0.309187	0.00130141
Author401	Institution107	Country14	1	14	665	11	34	47.5	0.364753	78	0.295468	5.13e-06
Author402	Institution118	Country6	1	16	508	11	32	31.75	0.234483	66	0.33061	6.36e-05
Author403	Institution42	Country10	1	17	476	11	30	28	1.43291	104	0.311944	0.000477
Author404	Institution187	Country3	1	15	594	11	30	39.6	0.333333	78	0.28964	1.23e-05
Author405	Institution1	Country1	1	13	533	11	29	41	2.00791	70	0.309401	2.67e-05
Author406	Institution125	Country13	1	13	381	11	28	29.31	1.20516	74	0.306416	0.00112152
Author407	Institution27	Country4	1	24	337	11	28	14.04	0.562637	64	0.29802	1.82e-05
Author408	Institution42	Country10	1	12	380	11	28	31.67	1.92468	90	0.294095	0.00137901
Author409	Institution12	Country1	1	17	416	11	28	24.47	3.55317	104	0.315221	0.00166495
Author410	Institution25	Country8	1	13	974	11	28	74.92	1.8873	72	0.292531	7.69e-05
Author411	Institution56	Country10	1	13	577	11	27	44.38	0.943987	76	0.303064	0.000452
Author412	Institution123	Country11	1	17	511	11	27	30.06	2.78099	90	0.283772	0.000127
Author413	Institution213	Country1	1	15	1057	11	27	70.47	2.18922	100	0.302304	0.000467
Author414	Institution25	Country8	1	13	480	11	25	36.92	2.12623	58	0.299596	2.81e-05
Author415	Institution293	Country14	1	32	467	11	24	14.59	0.712155	68	0.288813	0.000984
Author416	Institution75	Country2	1	16	377	11	24	23.56	2.66667	90	0.27332	0.00024
Author417	Institution124	Country1	1	13	421	11	24	32.38	0.605745	52	0.297238	0.000534
Author418	Institution221	Country5	1	17	460	11	23	27.06	0.825	62	0.293481	0.00113068
Author419	Institution119	Country19	1	14	475	11	22	33.93	1.26045	50	0.301799	5.46e-05
Author420	Institution7	Country3	1	17	888	11	22	52.24	0.874675	76	0.288484	0.000675
Author421	Institution97	Country2	1	16	582	11	22	36.38	1.48651	46	0.295883	1.81e-05
Author422	Institution10	Country1	1	31	505	11	21	16.29	0.42549	50	0.296947	0.000366
Author423	Institution335	Country1	1	22	326	11	20	14.82	1.69167	76	0.274764	0.00529799
Author424	Institution13	Country1	1	12	416	11	20	34.67	3.22738	70	0.292869	0.000337
Author425	Institution39	Country5	1	16	418	11	20	26.12	0.05	40	0.280646	0
Author426	Institution11	Country1	1	13	773	11	20	59.46	0.707143	42	0.261468	5e-06
Author427	Institution62	Country3	1	20	350	11	19	17.5	3.70516	94	0.274248	0.000311
Author428	Institution481	Country1	1	14	902	11	18	64.43	1.00397	50	0.302124	3.17e-05
Author429	Institution6	Country1	1	12	1016	11	18	84.67	0.403943	46	0.306515	3.33e-05
Author430	Institution123	Country11	1	14	486	11	17	34.71	0.924242	40	0.273045	2.71e-05
Author431	Institution11	Country1	1	17	614	11	17	36.12	1.1	48	0.265882	5.07e-05
Author432	Institution19	Country1	1	13	675	11	17	51.92	0.0588235	34	0.295733	0
Author433	Institution52	Country3	1	11	470	11	17	42.73	0.35119	40	0.284986	2.06e-06
Author434	Institution3	Country1	1	16	769	11	17	48.06	0.590909	34	0.288473	1.88e-05
Author435	Institution95	Country14	1	29	718	11	17	24.76	0.294444	34	0.284197	3.66e-06
Author436	Institution317	Country9	1	19	272	11	16	14.32	0.366667	36	0.283422	0.000145
Author437	Institution5	Country1	1	15	508	11	16	33.87	0.547222	34	0.298747	1.25e-05
Author438	Institution7	Country3	1	13	596	11	16	45.85	0.510714	44	0.254551	7.46e-05
Author439	Institution1	Country1	1	11	745	11	15	67.73	0.361111	30	0.302774	1.24e-05
Author440	Institution20	Country4	1	14	286	11	15	20.43	1.08095	42	0.281269	0.000457
Author441	Institution72	Country6	1	18	254	11	15	14.11	0.597222	34	0.2866	0.000103
Author442	Institution15	Country1	1	14	504	11	15	36	0.74359	32	0.287937	0.000289
Author443	Institution134	Country4	1	13	456	11	15	35.08	0.820635	32	0.250875	7.84e-06
Author444	Institution112	Country3	1	17	332	11	14	19.53	0.991667	36	0.244263	0.000776
Author445	Institution20	Country4	1	13	456	11	13	35.08	0.452381	26	0.288254	0.000119
Author446	Institution20	Country4	1	14	415	11	13	29.64	0.953968	28	0.287403	3.21e-05
Author447	Institution287	Country4	1	17	373	11	13	21.94	0.257576	26	0.286622	7.76e-07
Author448	Institution379	Country16	1	19	394	11	12	20.74	0.291667	24	0.167682	3.36e-07
Author449	Institution1	Country1	1	18	427	11	12	23.72	0.0833333	24	0.28425	0
Author450	Institution105	Country2	1	14	589	11	12	42.07	0.277778	26	0.299702	6.96e-05
Author451	Institution307	Country18	1	13	820	11	12	63.08	0.3	26	0.193472	0.000895
Author452	Institution2	Country1	1	18	349	11	11	19.39	0.375	22	0.243754	0.000237
Author453	Institution79	Country10	1	15	355	11	10	23.67	1.78333	26	0.233232	0.000713
Author454	Institution15	Country1	1	17	599	11	10	35.24	0.333333	20	0.239086	4.54e-06
Author455	Institution62	Country3	1	21	297	11	10	14.14	0.616667	22	0.233461	0.00156702
Author456	Institution52	Country3	1	18	327	11	10	18.17	0.267857	20	0.224839	2e-06
Author457	Institution326	Country1	1	17	973	11	8	57.24	0.125	16	0.243558	0
Author458	Institution54	Country13	1	18	774	11	8	43	0.125	16	0.282127	0
Author459	Institution126	Country23	1	13	607	11	7	46.69	0.142857	14	0.220202	0
Author460	Institution203	Country1	1	19	308	11	5	16.21	0.2	10	0.260794	0
Author461	Institution507	Country12	1	25	344	10	85	13.76	3.02425	288	0.35118	0.00472495
Author462	Institution71	Country15	1	17	439	10	65	25.82	1.21817	180	0.330078	0.000656
Author463	Institution1	Country1	1	19	373	10	61	19.63	1.23014	210	0.337834	0.00195553
Author464	Institution43	Country2	1	13	300	10	60	23.08	1.15559	178	0.313826	0.000128
Author465	Institution39	Country5	1	12	773	10	54	64.42	1.71409	138	0.324241	0.000331
Author466	Institution111	Country22	1	13	2566	10	47	197.38	0.309343	102	0.349531	0.000318
Author467	Institution37	Country7	1	13	461	10	44	35.46	2.15791	176	0.327275	0.00391072
Author468	Institution455	Country19	1	14	551	10	42	39.36	0.406809	104	0.332492	0.000669
Author469	Institution27	Country4	1	16	227	10	40	14.19	1.80198	140	0.29056	0.000365
Author470	Institution108	Country8	1	13	754	10	40	58	1.82626	94	0.299596	0.000503
Author471	Institution25	Country8	1	31	362	10	40	11.68	3.5614	178	0.307396	0.00166785
Author472	Institution50	Country3	1	18	344	10	39	19.11	1.77784	158	0.290827	0.00338866
Author473	Institution17	Country2	1	10	330	10	38	33	2.03458	114	0.301452	0.000306
Author474	Institution39	Country5	1	14	315	10	37	22.5	1.2634	118	0.294197	8.49e-05
Author475	Institution53	Country7	1	11	561	10	37	51	0.417059	100	0.333573	0.00105829
Author476	Institution13	Country1	1	21	278	10	36	13.24	1.77641	158	0.296692	0.00799557
Author477	Institution13	Country1	1	16	1139	10	34	71.19	1.59369	108	0.303744	0.00320511
Author478	Institution2	Country1	1	16	403	10	34	25.19	1.11869	116	0.312046	0.000485
Author479	Institution150	Country10	1	18	327	10	30	18.17	1.37146	96	0.298125	0.00113611
Author480	Institution538	Country3	1	20	298	10	30	14.9	0.945464	74	0.291755	0.000459
Author481	Institution37	Country7	1	19	1072	10	30	56.42	1.3119	76	0.320599	0.000768
Author482	Institution38	Country2	1	23	625	10	29	27.17	1.9794	102	0.313024	0.00141073
Author483	Institution9	Country6	1	16	493	10	28	30.81	3.83988	88	0.29162	0.00178238
Author484	Institution27	Country4	1	15	301	10	27	20.07	0.753114	76	0.266582	7.87e-05
Author485	Institution75	Country2	1	17	292	10	26	17.18	2.15	96	0.287023	0.00031
Author486	Institution9	Country6	1	24	626	10	24	26.08	1.18313	100	0.27878	0.00218054
Author487	Institution13	Country1	1	12	1199	10	24	99.92	0.611111	62	0.266078	0.000591
Author488	Institution73	Country2	1	15	522	10	24	34.8	1.07266	78	0.297716	0.000274
Author489	Institution100	Country21	1	18	213	10	24	11.83	1.20258	64	0.285093	0.000837
Author490	Institution171	Country5	1	15	596	10	24	39.73	0.358824	60	0.291363	3.33e-05
Author491	Institution49	Country3	1	10	489	10	24	48.9	0.583333	62	0.286254	1.42e-05
Author492	Institution163	Country3	1	12	452	10	24	37.67	0.132576	62	0.288254	5.23e-06
Author493	Institution178	Country8	1	16	348	10	23	21.75	2.06667	68	0.282905	0.00015
Author494	Institution39	Country5	1	16	523	10	22	32.69	0.166667	48	0.29586	6.73e-06
Author495	Institution50	Country3	1	20	364	10	22	18.2	1.04055	68	0.238478	0.000149
Author496	Institution27	Country4	1	18	418	10	21	23.22	0.944048	50	0.291084	0.000109
Author497	Institution119	Country19	1	10	432	10	21	43.2	0.66759	44	0.298219	2.61e-05
Author498	Institution32	Country5	1	15	1006	10	20	67.07	0.491667	48	0.287359	0.000901
Author499	Institution4	Country1	1	12	206	10	20	17.17	0.479167	48	0.296646	0.000563
Author500	Institution39	Country5	1	11	476	10	20	43.27	0.322222	46	0.292339	1.3e-05
Author501	Institution25	Country8	1	11	910	10	20	82.73	1.09448	46	0.295399	3.25e-06
Author502	Institution8	Country1	1	11	618	10	20	56.18	0.975397	48	0.26691	4.77e-06
Author503	Institution27	Country4	1	11	569	10	19	51.73	0.166667	38	0.283316	1.17e-06
Author504	Institution37	Country7	1	12	532	10	19	44.33	0.908333	50	0.288835	0.000108
Author505	Institution52	Country3	1	25	305	10	19	12.2	0.513034	48	0.230191	1.6e-06
Author506	Institution359	Country14	1	16	401	10	18	25.06	3.43175	64	0.257827	0.00196757
Author507	Institution105	Country2	1	12	854	10	16	71.17	0.660714	34	0.300569	3.27e-05
Author508	Institution52	Country3	1	15	297	10	16	19.8	0.301923	36	0.230149	1.65e-07
Author509	Institution20	Country4	1	12	327	10	14	27.25	0.376623	28	0.25315	1.9e-05
Author510	Institution84	Country1	1	13	598	10	14	46	0.365079	28	0.254516	6.1e-07
Author511	Institution4	Country1	1	13	400	10	14	30.77	0.267857	28	0.273991	0.000994
Author512	Institution116	Country3	1	13	321	10	14	24.69	1.75	30	0.288035	1.63e-05
Author513	Institution70	Country2	1	19	392	10	13	20.63	0.0769231	26	0.259617	0
Author514	Institution116	Country3	1	14	269	10	13	19.21	0.236111	26	0.256338	7.93e-06
Author515	Institution131	Country1	1	10	679	10	12	67.9	0.309524	24	0.278157	0.000184
Author516	Institution15	Country1	1	14	474	10	12	33.86	0.0833333	24	0.219985	0
Author517	Institution59	Country16	1	24	289	10	12	12.04	0.0833333	24	0.167682	0
Author518	Institution308	Country17	1	13	300	10	12	23.08	0.60119	24	0.291274	9.93e-06
Author519	Institution27	Country4	1	17	294	10	11	17.29	0.0909091	22	0.280687	0
Author520	Institution20	Country4	1	11	618	10	11	56.18	0.5	26	0.229135	1.76e-06
Author521	Institution27	Country4	1	19	486	10	11	25.58	0.0909091	22	0.280687	0
Author522	Institution49	Country3	1	13	353	10	11	27.15	0.433333	24	0.257801	0.00014
Author523	Institution56	Country10	1	14	801	10	10	57.21	1.2	22	0.254952	6.09e-06
Author524	Institution57	Country1	1	13	316	10	10	24.31	0.1	20	0.246252	0
Author525	Institution20	Country4	1	13	258	10	9	19.85	0.309524	18	0.221429	1.88e-06
Author526	Institution5	Country1	1	10	436	10	9	43.6	1.94444	24	0.250205	0.000672
Author527	Institution54	Country13	1	12	293	10	9	24.42	0.111111	18	0.291229	0
Author528	Institution27	Country4	1	14	253	10	8	18.07	0.125	16	0.243293	0
Author529	Institution195	Country29	1	32	428	10	8	13.38	0.366667	16	0.246124	2.81e-05
Author530	Institution79	Country10	1	12	570	10	8	47.5	0.616667	16	0.261423	3.47e-07
Author531	Institution12	Country1	1	15	374	10	8	24.93	0.125	16	0.290049	0
Author532	Institution4	Country1	1	11	511	10	8	46.45	0.125	16	0.290049	0
Author533	Institution20	Country4	1	17	418	10	7	24.59	0.142857	14	0.226084	0
Author534	Institution8	Country1	1	10	1970	10	7	197	0.142857	14	0.25051	0
Author535	Institution32	Country5	1	12	361	10	6	30.08	0.75	12	0.219286	0.000149
Author536	Institution20	Country4	1	17	306	10	6	18	0.166667	12	0.227705	0
Author537	Institution20	Country4	1	13	250	10	6	19.23	0.166667	12	0.227705	0
Author538	Institution36	Country5	1	15	390	10	6	26	0.166667	12	0.247893	0
Author539	Institution157	Country17	1	15	235	10	5	15.67	0.2	10	0.291329	0
Author540	Institution203	Country1	1	18	285	10	5	15.83	0.2	10	0.260794	0
Author541	Institution170	Country1	1	10	1704	10	4	170.4	0.25	8	0.270226	0
Author542	Institution93	Country3	1	14	469	10	4	33.5	0.25	8	0.147073	0
Author543	Institution111	Country22	1	13	405	9	102	31.15	1.28457	316	0.374111	0.00268192
Author544	Institution27	Country4	1	16	215	9	100	13.44	2.2	302	0.364134	0.00221944
Author545	Institution27	Country4	1	17	355	9	87	20.88	3.73282	240	0.363994	0.00362273
Author546	Institution210	Country3	1	13	653	9	64	50.23	2.60855	298	0.341036	0.0127943
Author547	Institution47	Country1	1	14	753	9	64	53.79	1.53813	164	0.360691	0.00180638
Author548	Institution38	Country2	1	15	309	9	58	20.6	1.13158	176	0.308008	0.00018
Author549	Institution55	Country17	1	15	460	9	55	30.67	1.04308	146	0.327769	0.000489
Author550	Institution515	Country15	1	11	267	9	55	24.27	2.09108	152	0.326262	0.000394
Author551	Institution20	Country4	1	14	488	9	50	34.86	1.15515	148	0.335534	0.00156987
Author552	Institution71	Country15	1	11	309	9	48	28.09	1.09645	124	0.322684	0.000108
Author553	Institution386	Country4	1	15	330	9	45	22	0.825397	146	0.303695	0.000215
Author554	Institution54	Country13	1	13	515	9	44	39.62	1.58806	162	0.302461	0.000197
Author555	Institution4	Country1	1	13	285	9	44	21.92	0.939869	168	0.317435	0.00102041
Author556	Institution5	Country1	1	11	279	9	44	25.36	0.612554	110	0.315404	0.000212
Author557	Institution54	Country13	1	17	349	9	44	20.53	0.82877	136	0.3068	0.00013
Author558	Institution1	Country1	1	10	502	9	40	50.2	4.28063	160	0.334175	0.0016347
Author559	Institution269	Country4	1	12	408	9	40	34	0.535256	104	0.297471	0.000131
Author560	Institution55	Country17	1	12	364	9	39	30.33	2.12831	108	0.331592	0.000266
Author561	Institution54	Country13	1	10	337	9	38	33.7	0.257288	86	0.305541	0.00013
Author562	Institution194	Country5	1	12	507	9	36	42.25	0.323842	92	0.284655	6.02e-05
Author563	Institution179	Country2	1	11	692	9	33	62.91	2.77507	118	0.310451	0.000972
Author564	Institution27	Country4	1	15	278	9	33	18.53	1.36585	108	0.29114	0.000408
Author565	Institution21	Country6	1	12	259	9	32	21.58	2.01069	100	0.298571	0.000348
Author566	Institution20	Country4	1	14	335	9	32	23.93	1.44799	114	0.282578	0.00228228
Author567	Institution71	Country15	1	13	245	9	32	18.85	0.764719	74	0.300438	9.91e-06
Author568	Institution38	Country2	1	15	590	9	31	39.33	0.57619	72	0.305701	2.95e-05
Author569	Institution54	Country13	1	10	486	9	30	48.6	1.33139	76	0.320856	0.000264
Author570	Institution27	Country4	1	19	388	9	30	20.42	1.05079	76	0.271114	4.46e-05
Author571	Institution150	Country10	1	16	212	9	30	13.25	1.37146	96	0.298125	0.00113611
Author572	Institution36	Country5	1	12	249	9	30	20.75	2.08835	100	0.30361	0.00072
Author573	Institution4	Country1	1	11	1097	9	28	99.73	0.280952	60	0.294883	0.000162
Author574	Institution27	Country4	1	9	359	9	28	39.89	1.26647	74	0.303258	0.000674
Author575	Institution366	Country1	1	17	181	9	26	10.65	3.06014	120	0.247828	0.00651721
Author576	Institution36	Country5	1	16	306	9	25	19.12	2.17811	78	0.288145	9.87e-05
Author577	Institution67	Country6	1	10	456	9	24	45.6	0.641667	50	0.306775	4.44e-05
Author578	Institution153	Country2	1	12	235	9	24	19.58	2.82579	92	0.273389	0.00017
Author579	Institution11	Country1	1	10	595	9	24	59.5	0.238095	50	0.264834	6.63e-06
Author580	Institution156	Country13	1	10	315	9	24	31.5	0.160256	48	0.288846	0.000155
Author581	Institution13	Country1	1	18	278	9	24	15.44	0.818347	60	0.260893	4.67e-05
Author582	Institution115	Country5	1	11	3147	9	23	286.09	0.472222	54	0.295998	0.000351
Author583	Institution52	Country3	1	10	362	9	23	36.2	1.41071	56	0.285974	9.7e-06
Author584	Institution276	Country1	1	16	358	9	22	22.38	2.40263	58	0.283814	0.000727
Author585	Institution36	Country5	1	10	284	9	22	28.4	0.487374	70	0.271182	4.95e-05
Author586	Institution27	Country4	1	20	199	9	22	9.95	0.32702	48	0.314359	5.31e-05
Author587	Institution136	Country1	1	13	1056	9	21	81.23	0.402778	46	0.247876	6.66e-05
Author588	Institution123	Country11	1	11	285	9	21	25.91	2.95238	66	0.280656	4.98e-05
Author589	Institution20	Country4	1	12	271	9	21	22.58	0.257576	42	0.259032	5.99e-06
Author590	Institution43	Country2	1	11	437	9	21	39.73	0.383333	42	0.294562	2.4e-06
Author591	Institution150	Country10	1	11	222	9	21	20.18	0.667857	44	0.306751	6.21e-05
Author592	Institution71	Country15	1	12	236	9	20	19.67	1.56069	54	0.295089	5.03e-05
Author593	Institution7	Country3	1	12	590	9	20	49.17	0.817857	48	0.288912	8.99e-05
Author594	Institution181	Country1	1	9	290	9	20	32.22	0.937302	46	0.271288	3.03e-05
Author595	Institution54	Country13	1	16	558	9	19	34.88	0.368132	42	0.308646	4.56e-05
Author596	Institution79	Country10	1	12	312	9	19	26	1.87421	60	0.281353	7.03e-06
Author597	Institution54	Country13	1	11	528	9	19	48	0.892857	40	0.280843	1.21e-06
Author598	Institution5	Country1	1	9	371	9	18	41.22	0.922222	40	0.296345	0.000586
Author599	Institution27	Country4	1	11	252	9	18	22.91	0.628571	44	0.282368	5.77e-05
Author600	Institution305	Country4	1	14	358	9	18	25.57	0.233333	38	0.302533	0.000131
Author601	Institution201	Country2	1	9	584	9	18	64.89	0.653571	38	0.292272	8.89e-05
Author602	Institution59	Country16	1	45	313	9	18	6.96	1.04563	74	0.203683	0.00536166
Author603	Institution15	Country1	1	10	1029	9	18	102.9	1.01508	56	0.268734	0.00161153
Author604	Institution79	Country10	1	10	273	9	18	27.3	1.45119	48	0.299324	0.000841
Author605	Institution2	Country1	1	11	528	9	17	48	1.01258	34	0.291195	6.81e-07
Author606	Institution299	Country7	1	10	593	9	17	59.3	0.257576	34	0.288473	1.88e-05
Author607	Institution55	Country17	1	10	357	9	17	35.7	0.274242	34	0.292474	3.25e-07
Author608	Institution128	Country1	1	10	1437	9	17	143.7	0.728968	36	0.30144	5.41e-06
Author609	Institution187	Country3	1	11	441	9	16	40.09	0.442857	32	0.283984	0.000465
Author610	Institution41	Country3	1	10	294	9	16	29.4	0.415909	42	0.253972	0.00119962
Author611	Institution200	Country17	1	9	345	9	16	38.33	0.74359	40	0.290471	0.0038008
Author612	Institution11	Country1	1	10	746	9	16	74.6	0.266667	32	0.264751	3.09e-07
Author613	Institution13	Country1	1	11	1102	9	16	100.18	0.4	32	0.256217	3.01e-05
Author614	Institution20	Country4	1	13	303	9	16	23.31	0.763492	34	0.284165	0.000114
Author615	Institution25	Country8	1	23	216	9	16	9.39	2.15	54	0.27157	0.000573
Author616	Institution15	Country1	1	11	944	9	16	85.82	0.7	38	0.231609	5.06e-05
Author617	Institution41	Country3	1	9	282	9	15	31.33	0.25	30	0.225916	9.67e-05
Author618	Institution59	Country16	1	32	334	9	15	10.44	0.545635	34	0.203574	0.000893
Author619	Institution15	Country1	1	16	296	9	15	18.5	0.628571	40	0.310769	0.000475
Author620	Institution7	Country3	1	19	172	9	15	9.05	0.610714	40	0.292542	0.0020572
Author621	Institution104	Country14	1	16	282	9	15	17.62	0.95	32	0.256972	8.75e-05
Author622	Institution13	Country1	1	12	667	9	14	55.58	0.253968	28	0.244744	2.56e-05
Author623	Institution20	Country4	1	12	1177	9	14	98.08	0.642857	38	0.235789	3.36e-05
Author624	Institution474	Country2	1	11	650	9	14	59.09	0.253968	28	0.279839	2.56e-05
Author625	Institution59	Country16	1	22	282	9	14	12.82	0.253968	30	0.256088	0.00638808
Author626	Institution12	Country1	1	9	494	9	14	54.89	0.578968	30	0.279519	2.55e-06
Author627	Institution39	Country5	1	11	1054	9	14	95.82	0.266667	28	0.284324	1.59e-06
Author628	Institution235	Country1	1	12	201	9	13	16.75	0.25	26	0.196502	4.19e-07
Author629	Institution146	Country2	1	14	260	9	13	18.57	1.18016	36	0.231489	0.000144
Author630	Institution6	Country1	1	9	960	9	12	106.67	0.0833333	24	0.299762	0
Author631	Institution94	Country1	1	13	463	9	12	35.62	1.00952	24	0.248347	7.08e-06
Author632	Institution7	Country3	1	11	306	9	12	27.82	0.257576	24	0.253717	1.8e-07
Author633	Institution119	Country19	1	10	333	9	12	33.3	0.775433	24	0.270689	1.73e-06
Author634	Institution7	Country3	1	11	725	9	11	65.91	0.0909091	22	0.284133	0
Author635	Institution113	Country6	1	10	329	9	10	32.9	0.1	20	0.289331	0
Author636	Institution331	Country5	1	16	187	9	10	11.69	0.1	20	0.278473	0
Author637	Institution9	Country6	1	10	641	9	10	64.1	1.00952	26	0.286568	2.73e-05
Author638	Institution11	Country1	1	10	1483	9	10	148.3	0.1	20	0.25614	0
Author639	Institution72	Country6	1	12	351	9	9	29.25	0.366667	18	0.292486	9.39e-06
Author640	Institution1	Country1	1	10	397	9	9	39.7	0.111111	18	0.283105	0
Author641	Institution72	Country6	1	12	321	9	8	26.75	0.9	16	0.28737	1.7e-06
Author642	Institution32	Country5	1	11	774	9	8	70.36	0.125	16	0.269144	0
Author643	Institution2	Country1	1	10	593	9	8	59.3	0.783333	16	0.273991	0.000271
Author644	Institution27	Country4	1	11	230	9	8	20.91	0.125	16	0.243293	0
Author645	Institution36	Country5	1	9	316	9	8	35.11	0.125	16	0.287784	0
Author646	Institution27	Country4	1	12	230	9	8	19.17	0.125	16	0.243293	0
Author647	Institution341	Country12	1	18	561	9	8	31.17	0.309524	16	0.251565	1.91e-05
Author648	Institution266	Country3	1	12	260	9	8	21.67	0.125	16	0.193319	0
Author649	Institution112	Country3	1	11	205	9	8	18.64	0.125	16	0.206554	0
Author650	Institution9	Country6	1	11	150	9	7	13.64	0.142857	14	0.284676	0
Author651	Institution7	Country3	1	13	260	9	7	20	0.142857	14	0.234044	0
Author652	Institution7	Country3	1	15	394	9	7	26.27	0.142857	14	0.252183	0
Author653	Institution72	Country6	1	15	275	9	6	18.33	0.583333	12	0.285726	3.71e-05
Author654	Institution4	Country1	1	11	497	9	6	45.18	0.166667	12	0.242981	0
Author655	Institution130	Country12	1	10	583	9	6	58.3	1.75	20	0.189337	0.00156739
Author656	Institution91	Country6	1	11	474	9	6	43.09	0.166667	12	0.241106	0
Author657	Institution121	Country3	1	11	188	9	4	17.09	0.666667	8	0.283359	4.29e-05
Author658	Institution15	Country1	1	11	390	9	3	35.45	0.333333	6	0.221319	0
Author659	Institution55	Country17	1	9	366	8	109	40.67	3.54854	396	0.358511	0.00311187
Author660	Institution507	Country12	1	17	246	8	74	14.47	1.1569	210	0.339026	0.00184519
Author661	Institution9	Country6	1	12	286	8	74	23.83	1.77718	242	0.355339	0.0055268
Author662	Institution17	Country2	1	15	352	8	68	23.47	2.45558	208	0.319708	0.000415
Author663	Institution147	Country5	1	18	146	8	62	8.11	0.48767	160	0.31568	0.000168
Author664	Institution54	Country13	1	14	300	8	62	21.43	2.0408	232	0.334072	0.0010235
Author665	Institution117	Country9	1	16	336	8	61	21	2.06273	158	0.33895	0.000379
Author666	Institution105	Country2	1	9	762	8	59	84.67	0.785491	128	0.357178	0.000577
Author667	Institution507	Country12	1	15	138	8	57	9.2	2.4295	186	0.33084	0.00254999
Author668	Institution69	Country4	1	12	315	8	50	26.25	0.856739	156	0.306565	0.000638
Author669	Institution27	Country4	1	15	200	8	48	13.33	2.21386	148	0.323247	0.000403
Author670	Institution54	Country13	1	14	240	8	47	17.14	1.7618	176	0.314516	0.000564
Author671	Institution48	Country5	1	13	744	8	46	57.23	1.96032	156	0.314385	0.0014948
Author672	Institution5	Country1	1	11	458	8	45	41.64	0.901544	104	0.325019	0.000131
Author673	Institution1	Country1	1	9	613	8	44	68.11	0.506443	146	0.308709	0.000282
Author674	Institution64	Country4	1	13	355	8	44	27.31	0.91236	136	0.305984	0.000501
Author675	Institution202	Country6	1	11	293	8	43	26.64	0.674898	138	0.332594	0.00329489
Author676	Institution27	Country4	1	17	178	8	41	10.47	1.69665	116	0.304499	0.000394
Author677	Institution54	Country13	1	13	251	8	40	19.31	0.605556	98	0.304401	8.88e-05
Author678	Institution71	Country15	1	9	335	8	40	37.22	0.944755	102	0.309451	9.52e-05
Author679	Institution302	Country5	1	10	486	8	39	48.6	0.445209	102	0.285855	0.000104
Author680	Institution17	Country2	1	8	182	8	38	22.75	1.03821	98	0.300129	7.35e-05
Author681	Institution27	Country4	1	11	333	8	37	30.27	0.818918	98	0.308897	0.000125
Author682	Institution1	Country1	1	8	1225	8	37	153.12	0.365184	76	0.325019	7.6e-05
Author683	Institution36	Country5	1	11	462	8	36	42	1.14444	96	0.306862	0.000222
Author684	Institution36	Country5	1	10	200	8	36	20	1.83842	142	0.304426	0.000413
Author685	Institution52	Country3	1	11	686	8	35	62.36	0.789286	90	0.290016	1.51e-05
Author686	Institution89	Country9	1	18	178	8	34	9.89	1.80501	132	0.322437	0.00257238
Author687	Institution48	Country5	1	8	496	8	34	62	0.271161	80	0.287305	4.89e-05
Author688	Institution507	Country12	1	14	99	8	34	7.07	1.49049	120	0.317767	0.00143314
Author689	Institution287	Country4	1	21	337	8	30	16.05	0.484524	82	0.296704	0.00226333
Author690	Institution212	Country15	1	10	337	8	30	33.7	0.108824	60	0.308345	4.88e-06
Author691	Institution2	Country1	1	13	507	8	30	39	1.56972	88	0.315561	0.000419
Author692	Institution37	Country7	1	12	453	8	30	37.75	0.234483	66	0.328706	0.000173
Author693	Institution20	Country4	1	16	242	8	30	15.12	0.210256	68	0.3021	0.000175
Author694	Institution1	Country1	1	10	461	8	30	46.1	3.42395	88	0.309401	0.000288
Author695	Institution27	Country4	1	11	148	8	30	13.45	0.745574	74	0.306021	0.000118
Author696	Institution89	Country9	1	20	205	8	29	10.25	1.51397	88	0.315129	0.00101395
Author697	Institution43	Country2	1	11	332	8	28	30.18	0.233489	60	0.295124	2.81e-06
Author698	Institution1	Country1	1	9	637	8	28	70.78	3.31677	78	0.313412	0.000219
Author699	Institution7	Country3	1	14	273	8	28	19.5	1.09369	96	0.28686	0.00141484
Author700	Institution331	Country5	1	13	167	8	28	12.85	0.547453	74	0.300402	7.06e-05
Author701	Institution54	Country13	1	9	348	8	28	38.67	0.286398	58	0.285694	1.95e-05
Author702	Institution37	Country7	1	9	348	8	28	38.67	2.40754	94	0.306354	0.00125582
Author703	Institution20	Country4	1	10	212	8	27	21.2	0.932875	64	0.314933	0.000111
Author704	Institution72	Country6	1	9	269	8	27	29.89	0.543651	60	0.306887	0.000118
Author705	Institution23	Country4	1	10	273	8	26	27.3	0.984005	88	0.277496	0.000374
Author706	Institution91	Country6	1	9	266	8	25	29.56	0.547619	56	0.310616	0.00058
Author707	Institution178	Country8	1	15	416	8	25	27.73	0.728002	72	0.287959	0.000686
Author708	Institution29	Country3	1	10	318	8	24	31.8	1.26967	66	0.235701	0.00039
Author709	Institution36	Country5	1	12	131	8	24	10.92	0.666667	66	0.25767	3.14e-05
Author710	Institution48	Country5	1	10	228	8	24	22.8	0.969456	64	0.282526	1.45e-05
Author711	Institution66	Country3	1	9	257	8	24	28.56	0.560714	64	0.284495	5.01e-06
Author712	Institution38	Country2	1	10	358	8	23	35.8	2.31264	100	0.30559	0.000885
Author713	Institution106	Country10	1	9	643	8	23	71.44	1.00519	52	0.29571	7.62e-05
Author714	Institution9	Country6	1	15	230	8	23	15.33	0.329167	54	0.276184	0.000166
Author715	Institution69	Country4	1	10	342	8	23	34.2	0.378846	60	0.258882	0.000164
Author716	Institution56	Country10	1	12	235	8	22	19.58	0.874639	56	0.29571	0.000125
Author717	Institution32	Country5	1	10	172	8	22	17.2	1.00946	50	0.305528	3.29e-05
Author718	Institution20	Country4	1	11	316	8	22	28.73	0.524242	48	0.259121	0.000138
Author719	Institution27	Country4	1	10	299	8	22	29.9	0.257576	52	0.292982	7.24e-06
Author720	Institution20	Country4	1	11	293	8	22	26.64	0.731324	60	0.253853	6.44e-05
Author721	Institution13	Country1	1	21	290	8	22	13.81	0.868347	62	0.256876	3.59e-05
Author722	Institution100	Country21	1	14	210	8	21	15	0.273611	42	0.284943	0.000363
Author723	Institution27	Country4	1	11	413	8	21	37.55	0.932179	58	0.254833	1.55e-05
Author724	Institution4	Country1	1	10	563	8	21	56.3	0.158824	52	0.299289	9.44e-05
Author725	Institution11	Country1	1	9	344	8	20	38.22	0.353247	40	0.257442	2.52e-07
Author726	Institution535	Country10	1	9	287	8	20	31.89	1.28056	54	0.300723	0.000138
Author727	Institution20	Country4	1	10	303	8	20	30.3	0.64329	48	0.28103	0.000314
Author728	Institution39	Country5	1	10	378	8	20	37.8	0.190909	40	0.291184	7.33e-06
Author729	Institution117	Country9	1	9	129	8	20	14.33	1.4504	48	0.298184	3.96e-05
Author730	Institution71	Country15	1	11	213	8	20	19.36	1.52821	50	0.289441	1.12e-05
Author731	Institution24	Country1	1	11	294	8	19	26.73	0.367832	42	0.305922	1.13e-05
Author732	Institution17	Country2	1	11	406	8	19	36.91	0.539322	38	0.29802	2.28e-06
Author733	Institution24	Country1	1	15	440	8	19	29.33	0.233333	40	0.284644	4.41e-05
Author734	Institution90	Country4	1	9	175	8	18	19.44	0.721825	46	0.291542	4.77e-05
Author735	Institution27	Country4	1	13	189	8	18	14.54	0.610256	40	0.258971	2.16e-05
Author736	Institution8	Country1	1	8	606	8	18	75.75	0.411111	44	0.287012	0.000171
Author737	Institution13	Country1	1	9	1154	8	18	128.22	0.277778	36	0.237411	5.71e-06
Author738	Institution52	Country3	1	15	323	8	18	21.53	0.358766	36	0.284772	8.72e-05
Author739	Institution165	Country7	1	8	518	8	17	64.75	0.257576	34	0.288473	1.88e-05
Author740	Institution52	Country3	1	10	403	8	17	40.3	0.517857	38	0.297774	9.27e-05
Author741	Institution244	Country1	1	9	340	8	17	37.78	0.208333	38	0.300819	0.000142
Author742	Institution13	Country1	1	10	1132	8	17	113.2	0.191667	40	0.257521	7.36e-05
Author743	Institution27	Country4	1	11	341	8	16	31	0.32619	34	0.280708	2.98e-05
Author744	Institution27	Country4	1	11	445	8	16	40.45	0.906349	40	0.255493	5.94e-06
Author745	Institution89	Country9	1	9	667	8	16	74.11	0.42619	34	0.259395	9.06e-06
Author746	Institution23	Country4	1	12	174	8	16	14.5	0.0625	32	0.2508	0
Author747	Institution62	Country3	1	10	202	8	16	20.2	1.47897	44	0.270621	8.42e-05
Author748	Institution94	Country1	1	12	333	8	16	27.75	0.526923	40	0.289496	0.00429319
Author749	Institution20	Country4	1	11	277	8	16	25.18	0.521825	40	0.255915	0.000177
Author750	Institution27	Country4	1	9	685	8	16	76.11	0.30202	32	0.255201	6.76e-06
Author751	Institution265	Country3	1	10	264	8	16	26.4	0.420635	36	0.290493	3.06e-05
Author752	Institution15	Country1	1	9	535	8	16	59.44	0.208333	38	0.247852	0.000366
Author753	Institution8	Country1	1	8	290	8	16	36.25	0.404762	32	0.297448	2.24e-05
Author754	Institution11	Country1	1	13	337	8	15	25.92	0.0666667	30	0.264742	0
Author755	Institution142	Country2	1	9	280	8	15	31.11	0.0666667	30	0.302449	0
Author756	Institution150	Country10	1	9	194	8	15	21.56	1.03968	36	0.28832	2.79e-05
Author757	Institution118	Country6	1	10	164	8	15	16.4	0.680556	30	0.287023	6.09e-05
Author758	Institution11	Country1	1	11	150	8	15	13.64	1.47817	34	0.291419	0.00014
Author759	Institution4	Country1	1	12	367	8	15	30.58	0.0666667	30	0.263803	0
Author760	Institution72	Country6	1	13	176	8	14	13.54	1.01111	32	0.287653	0.00169892
Author761	Institution20	Country4	1	8	377	8	14	47.12	0.242857	28	0.234377	1.19e-05
Author762	Institution287	Country4	1	9	238	8	14	26.44	0.22619	30	0.227432	5.34e-06
Author763	Institution102	Country1	1	13	279	8	14	21.46	0.74359	40	0.221966	0.00357823
Author764	Institution7	Country3	1	13	164	8	14	12.62	0.0714286	28	0.240198	0
Author765	Institution484	Country3	1	24	264	8	14	11	1.25397	30	0.213154	0.00335443
Author766	Institution19	Country1	1	12	407	8	14	33.92	1.65238	40	0.256529	0.000306
Author767	Institution263	Country1	1	12	225	8	14	18.75	1.38016	40	0.234674	0.000209
Author768	Institution134	Country4	1	10	382	8	13	38.2	0.222222	26	0.281165	6.33e-07
Author769	Institution117	Country9	1	11	129	8	13	11.73	1.22817	30	0.288484	7.89e-06
Author770	Institution163	Country3	1	8	393	8	13	49.12	0.225	26	0.284527	6.64e-07
Author771	Institution200	Country17	1	13	319	8	13	24.54	1.45397	36	0.222487	0.000783
Author772	Institution69	Country4	1	8	259	8	13	32.38	0.392857	26	0.283623	8.27e-07
Author773	Institution32	Country5	1	8	470	8	13	58.75	0.266667	28	0.270853	0.000233
Author774	Institution13	Country1	1	8	169	8	13	21.12	0.492857	30	0.226577	2.8e-06
Author775	Institution11	Country1	1	8	481	8	12	60.12	0.253968	24	0.291218	1.32e-05
Author776	Institution121	Country3	1	14	175	8	12	12.5	0.215909	24	0.246861	5.34e-09
Author777	Institution19	Country1	1	9	216	8	11	24	0.211111	22	0.289276	5.17e-07
Author778	Institution127	Country15	1	10	297	8	10	29.7	0.1	20	0.281593	0
Author779	Institution93	Country3	1	23	284	8	10	12.35	0.644444	20	0.174068	5.59e-05
Author780	Institution7	Country3	1	11	187	8	10	17	0.1	20	0.257434	0
Author781	Institution8	Country1	1	8	350	8	10	43.75	0.1	20	0.248729	0
Author782	Institution34	Country1	1	8	691	8	10	86.38	0.1	20	0.25614	0
Author783	Institution20	Country4	1	8	440	8	10	55	0.3	22	0.227767	5.59e-08
Author784	Institution20	Country4	1	10	275	8	10	27.5	0.452381	20	0.23339	3.09e-06
Author785	Institution133	Country12	1	11	331	8	10	30.09	0.1	20	0.264161	0
Author786	Institution24	Country1	1	8	217	8	9	27.12	0.325	18	0.292238	4.41e-06
Author787	Institution345	Country3	1	9	207	8	9	23	0.236111	18	0.232212	0
Author788	Institution90	Country4	1	10	250	8	9	25	0.111111	18	0.277233	0
Author789	Institution72	Country6	1	14	205	8	9	14.64	0.47619	18	0.28737	5.21e-07
Author790	Institution184	Country2	1	11	731	8	9	66.45	0.111111	18	0.290249	0
Author791	Institution58	Country3	1	15	432	8	8	28.8	0.4	16	0.28357	0.000155
Author792	Institution15	Country1	1	10	194	8	8	19.4	0.125	16	0.246668	0
Author793	Institution27	Country4	1	9	347	8	8	38.56	0.783333	16	0.240153	1.23e-05
Author794	Institution8	Country1	1	9	434	8	8	48.22	0.65	16	0.21675	7.46e-08
Author795	Institution280	Country3	1	11	149	8	8	13.55	0.125	16	0.250329	0
Author796	Institution38	Country2	1	11	329	8	7	29.91	1.17619	14	0.258582	0
Author797	Institution194	Country5	1	12	425	8	7	35.42	0.142857	14	0.239788	0
Author798	Institution11	Country1	1	8	823	8	7	102.88	0.142857	14	0.240617	0
Author799	Institution27	Country4	1	16	238	8	7	14.88	0.142857	14	0.251673	0
Author800	Institution9	Country6	1	11	297	8	7	27	0.142857	14	0.255734	0
Author801	Institution40	Country2	1	8	1379	8	6	172.38	0.166667	12	0.227644	0
Author802	Institution72	Country6	1	11	353	8	6	32.09	0.166667	12	0.291497	0
Author803	Institution195	Country29	1	8	173	8	6	21.62	0.166667	12	0.222558	0
Author804	Institution15	Country1	1	10	225	8	6	22.5	0.166667	12	0.225621	0
Author805	Institution20	Country4	1	9	846	8	6	94	0.166667	12	0.256963	0
Author806	Institution22	Country1	1	12	279	8	6	23.25	0.166667	12	0.265334	0
Author807	Institution54	Country13	1	9	170	8	6	18.89	0.166667	12	0.280076	0
Author808	Institution15	Country1	1	8	208	8	6	26	0.166667	12	0.225621	0
Author809	Institution62	Country3	1	15	202	8	6	13.47	0.166667	12	0.187328	0
Author810	Institution5	Country1	1	10	640	8	5	64	0.2	10	0.25467	0
Author811	Institution276	Country1	1	14	295	8	5	21.07	2.08333	10	0.221371	2.58e-06
Author812	Institution5	Country1	1	13	337	8	5	25.92	0.2	10	0.178938	0
Author813	Institution56	Country10	1	9	513	8	5	57	0.2	10	0.254713	0
Author814	Institution15	Country1	1	8	253	8	4	31.62	1.58333	8	0.191655	0
Author815	Institution121	Country3	1	11	216	8	4	19.64	0.25	8	0.283031	0
Author816	Institution276	Country1	1	13	192	8	3	14.77	0.333333	6	0.218403	0
Author817	Institution255	Country6	1	7	208	7	73	29.71	1.18803	180	0.352239	0.00101606
Author818	Institution71	Country15	1	13	140	7	65	10.77	1.72119	184	0.318567	0.000229
Author819	Institution20	Country4	1	21	215	7	62	10.24	1.87086	196	0.322931	0.00191708
Author820	Institution52	Country3	1	15	215	7	62	14.33	4.35953	258	0.312046	0.000972
Author821	Institution38	Country2	1	12	164	7	60	13.67	0.315452	136	0.314463	5.32e-05
Author822	Institution22	Country1	1	7	725	7	60	103.57	1.60483	196	0.335386	0.000764
Author823	Institution17	Country2	1	8	143	7	53	17.88	0.506214	142	0.313063	0.000154
Author824	Institution25	Country8	1	10	614	7	52	61.4	1.5754	140	0.324532	0.000651
Author825	Institution119	Country19	1	10	145	7	51	14.5	1.50884	152	0.329319	0.00306753
Author826	Institution424	Country24	1	9	264	7	50	29.33	0.771588	118	0.323041	0.00148071
Author827	Institution71	Country15	1	9	279	7	48	31	1.06676	108	0.33328	0.000144
Author828	Institution54	Country13	1	8	222	7	48	27.75	0.906768	126	0.322451	0.000684
Author829	Institution63	Country11	1	9	176	7	45	19.56	1.7146	142	0.314281	0.00148789
Author830	Institution117	Country9	1	11	123	7	45	11.18	1.05917	100	0.320464	3.95e-05
Author831	Institution32	Country5	1	10	213	7	42	21.3	0.641306	118	0.312586	0.00022
Author832	Institution52	Country3	1	13	332	7	41	25.54	2.17737	134	0.302352	0.00517467
Author833	Institution9	Country6	1	8	543	7	40	67.88	0.25049	92	0.308583	5.02e-05
Author834	Institution54	Country13	1	9	344	7	39	38.22	0.993806	98	0.299041	5.37e-05
Author835	Institution20	Country4	1	13	176	7	38	13.54	0.96829	98	0.30837	0.000432
Author836	Institution188	Country6	1	8	237	7	37	29.62	0.381319	86	0.311624	5.78e-05
Author837	Institution67	Country6	1	7	230	7	36	32.86	0.0777778	72	0.326094	0
Author838	Institution54	Country13	1	7	341	7	36	48.71	0.495292	86	0.303125	9.21e-05
Author839	Institution201	Country2	1	12	374	7	36	31.17	0.7875	84	0.332027	0.000442
Author840	Institution5	Country1	1	8	112	7	36	14	0.254555	74	0.305713	3.32e-05
Author841	Institution9	Country6	1	13	320	7	34	24.62	0.903943	110	0.297308	0.000191
Author842	Institution49	Country3	1	10	372	7	34	37.2	0.523449	84	0.289983	1.37e-05
Author843	Institution38	Country2	1	9	356	7	34	39.56	0.78956	78	0.301572	2.17e-05
Author844	Institution150	Country10	1	9	334	7	33	37.11	0.506385	78	0.304756	6.49e-05
Author845	Institution20	Country4	1	18	477	7	33	26.5	0.794444	96	0.299975	0.000465
Author846	Institution109	Country1	1	7	273	7	32	39	1.25103	84	0.297168	5.78e-05
Author847	Institution17	Country2	1	8	667	7	31	83.38	1.68486	84	0.30228	5.51e-05
Author848	Institution36	Country5	1	9	749	7	30	83.22	0.947076	76	0.303028	9.52e-05
Author849	Institution209	Country5	1	13	129	7	30	9.92	1.0173	110	0.30045	0.00321385
Author850	Institution38	Country2	1	11	656	7	28	59.64	0.849542	66	0.309149	5.49e-05
Author851	Institution217	Country4	1	10	174	7	28	17.4	1.09266	68	0.295952	9.73e-05
Author852	Institution217	Country4	1	11	247	7	28	22.45	0.261111	58	0.298759	3.27e-05
Author853	Institution386	Country4	1	14	398	7	27	28.43	0.260256	58	0.325828	9.42e-05
Author854	Institution62	Country3	1	10	319	7	27	31.9	0.621368	62	0.289585	7.94e-06
Author855	Institution60	Country2	1	8	308	7	27	38.5	0.186335	58	0.293322	2.58e-05
Author856	Institution34	Country1	1	7	1491	7	27	213	0.722222	58	0.300319	5.61e-05
Author857	Institution51	Country1	1	7	306	7	27	43.71	0.44561	58	0.302666	0.000129
Author858	Institution89	Country9	1	13	143	7	27	11	1.06549	76	0.314633	0.000794
Author859	Institution13	Country1	1	8	210	7	26	26.25	2.55516	86	0.296994	0.00137608
Author860	Institution20	Country4	1	10	401	7	26	40.1	0.696825	66	0.283963	4.93e-05
Author861	Institution210	Country3	1	8	197	7	26	24.62	1.26422	84	0.288243	9.47e-05
Author862	Institution50	Country3	1	14	198	7	26	14.14	1.08414	106	0.287817	0.00270082
Author863	Institution183	Country1	1	8	245	7	26	30.62	1.278	86	0.285554	0.00271334
Author864	Institution69	Country4	1	11	231	7	26	21	0.417857	64	0.286308	9.24e-05
Author865	Institution54	Country13	1	9	179	7	26	19.89	0.241667	56	0.288967	8.82e-05
Author866	Institution247	Country2	1	13	180	7	25	13.85	0.09	50	0.29802	0
Author867	Institution1	Country1	1	8	268	7	24	33.5	0.609463	52	0.308183	2.49e-05
Author868	Institution308	Country17	1	10	147	7	24	14.7	0.421266	62	0.30263	6.68e-05
Author869	Institution49	Country3	1	13	171	7	24	13.15	6.84253	122	0.307883	0.00291643
Author870	Institution11	Country1	1	8	356	7	24	44.5	0.267857	50	0.257486	4.65e-06
Author871	Institution89	Country9	1	9	140	7	24	15.56	1.08939	68	0.3122	0.000619
Author872	Institution52	Country3	1	12	616	7	24	51.33	1.00797	68	0.285866	1.05e-05
Author873	Institution40	Country2	1	16	530	7	23	33.12	0.865873	60	0.309502	0.000126
Author874	Institution100	Country21	1	13	140	7	22	10.77	2.74425	66	0.226152	4.34e-05
Author875	Institution507	Country12	1	12	126	7	22	10.5	0.601263	62	0.267965	8.39e-06
Author876	Institution52	Country3	1	11	160	7	22	14.55	1.96277	66	0.285468	1.16e-05
Author877	Institution254	Country14	1	7	378	7	22	54	1.26468	54	0.300497	0.00504747
Author878	Institution11	Country1	1	11	271	7	22	24.64	0.941378	52	0.257959	5.26e-06
Author879	Institution119	Country19	1	8	338	7	21	42.25	0.49259	44	0.298219	2.61e-05
Author880	Institution4	Country1	1	10	288	7	21	28.8	0.380952	48	0.30685	0.000104
Author881	Institution43	Country2	1	10	218	7	21	21.8	1.17897	54	0.315352	7.69e-05
Author882	Institution49	Country3	1	10	209	7	21	20.9	0.166667	42	0.283878	7.73e-07
Author883	Institution208	Country1	1	9	400	7	20	44.44	0.36859	48	0.288178	0.000836
Author884	Institution42	Country10	1	7	193	7	20	27.57	1.17424	60	0.282894	4.59e-05
Author885	Institution27	Country4	1	13	182	7	20	14	0.173611	42	0.280511	3.94e-05
Author886	Institution1	Country1	1	7	1184	7	20	169.14	0.158824	44	0.293912	8.04e-06
Author887	Institution7	Country3	1	7	569	7	20	81.29	0.692929	52	0.288298	0.000103
Author888	Institution27	Country4	1	7	268	7	20	38.29	0.721825	50	0.25788	7.12e-06
Author889	Institution49	Country3	1	7	221	7	20	31.57	0.342857	40	0.256676	4.94e-05
Author890	Institution323	Country5	1	7	210	7	20	30	0.166667	46	0.302425	1.51e-05
Author891	Institution62	Country3	1	11	279	7	20	25.36	1.01988	42	0.265371	6.07e-06
Author892	Institution5	Country1	1	7	511	7	20	73	1.3	54	0.295825	5.31e-05
Author893	Institution6	Country1	1	7	498	7	19	71.14	0.392832	42	0.296542	1.11e-05
Author894	Institution288	Country22	1	9	324	7	18	36	1.63849	64	0.290983	0.000889
Author895	Institution48	Country5	1	8	160	7	18	20	1.44841	46	0.263245	5.04e-06
Author896	Institution100	Country21	1	10	132	7	18	13.2	1.53056	52	0.283995	0.00139416
Author897	Institution36	Country5	1	9	336	7	17	37.33	0.855159	42	0.285104	1.83e-05
Author898	Institution100	Country21	1	10	104	7	17	10.4	1.04405	42	0.283942	0.00105985
Author899	Institution54	Country13	1	7	313	7	17	44.71	0.769048	34	0.289839	1.98e-06
Author900	Institution25	Country8	1	9	481	7	17	53.44	0.580988	34	0.278106	3.84e-06
Author901	Institution13	Country1	1	16	166	7	17	10.38	0.0588235	34	0.250924	0
Author902	Institution4	Country1	1	9	151	7	16	16.78	0.0625	32	0.295043	0
Author903	Institution27	Country4	1	8	430	7	16	53.75	0.30202	32	0.255201	6.76e-06
Author904	Institution91	Country6	1	8	206	7	16	25.75	1.06905	40	0.26032	0.000175
Author905	Institution52	Country3	1	11	138	7	16	12.55	0.70119	40	0.268363	6.22e-05
Author906	Institution27	Country4	1	9	377	7	16	41.89	0.190909	32	0.255201	6.76e-06
Author907	Institution20	Country4	1	8	230	7	16	28.75	0.521825	40	0.255915	0.000177
Author908	Institution258	Country10	1	9	129	7	16	14.33	0.791667	34	0.262055	3.6e-05
Author909	Institution39	Country5	1	10	214	7	16	21.4	0.411111	32	0.284666	1.61e-05
Author910	Institution57	Country1	1	7	341	7	15	48.71	0.0666667	30	0.298395	0
Author911	Institution12	Country1	1	7	573	7	15	81.86	0.925	34	0.279725	9.95e-06
Author912	Institution209	Country5	1	10	226	7	15	22.6	0.242857	30	0.28844	3.26e-06
Author913	Institution62	Country3	1	8	263	7	15	32.88	0.659524	34	0.263831	1.42e-05
Author914	Institution34	Country1	1	8	763	7	15	95.38	0.561111	30	0.296033	2.71e-06
Author915	Institution33	Country9	1	9	187	7	15	20.78	0.2	30	0.283359	0.000136
Author916	Institution7	Country3	1	9	293	7	15	32.56	0.162338	30	0.283931	1.12e-08
Author917	Institution54	Country13	1	8	358	7	15	44.75	0.211111	30	0.280781	1.64e-07
Author918	Institution184	Country2	1	10	199	7	14	19.9	0.5	34	0.295779	0.000692
Author919	Institution146	Country2	1	12	202	7	14	16.83	1.88016	42	0.234681	0.000433
Author920	Institution13	Country1	1	9	164	7	14	18.22	0.25	28	0.259857	1.73e-05
Author921	Institution52	Country3	1	9	151	7	14	16.78	0.767857	28	0.284431	4.16e-06
Author922	Institution91	Country6	1	7	139	7	14	19.86	1.66786	36	0.287708	0.000415
Author923	Institution86	Country6	1	9	330	7	14	36.67	0.492857	30	0.292384	3.15e-06
Author924	Institution2	Country1	1	7	351	7	14	50.14	0.0714286	28	0.291151	0
Author925	Institution42	Country10	1	7	122	7	14	17.43	1.63452	32	0.286643	0.000121
Author926	Institution186	Country3	1	11	193	7	14	17.55	1.34087	44	0.256746	0.000577
Author927	Institution258	Country10	1	11	117	7	14	10.64	0.211111	28	0.226855	1.12e-07
Author928	Institution123	Country11	1	7	174	7	13	24.86	0.708333	26	0.262435	2.18e-06
Author929	Institution200	Country17	1	13	282	7	13	21.69	1.45397	36	0.222487	0.000783
Author930	Institution11	Country1	1	11	489	7	13	44.45	0.215909	26	0.257845	1.74e-06
Author931	Institution17	Country2	1	9	156	7	13	17.33	0.0769231	26	0.259617	0
Author932	Institution117	Country9	1	7	92	7	13	13.14	1.39484	30	0.288484	7.69e-06
Author933	Institution1	Country1	1	8	443	7	13	55.38	0.677778	36	0.289353	0.000276
Author934	Institution295	Country26	1	18	175	7	13	9.72	1.29444	42	0.245258	0.00208851
Author935	Institution233	Country5	1	9	243	7	12	27	0.82619	26	0.236546	0.000298
Author936	Institution54	Country13	1	7	614	7	12	87.71	0.25	26	0.289795	1.39e-06
Author937	Institution1	Country1	1	7	690	7	12	98.57	0.0833333	24	0.254091	0
Author938	Institution15	Country1	1	8	372	7	12	46.5	0.0833333	24	0.219985	0
Author939	Institution6	Country1	1	7	166	7	12	23.71	0.0833333	24	0.298371	0
Author940	Institution20	Country4	1	7	506	7	12	72.29	0.0833333	24	0.252872	0
Author941	Institution200	Country17	1	12	192	7	12	16	0.453968	26	0.180226	1.68e-07
Author942	Institution7	Country3	1	11	301	7	12	27.36	0.3	26	0.25746	6.86e-06
Author943	Institution5	Country1	1	7	689	7	12	98.43	0.67619	30	0.290671	0.00036
Author944	Institution117	Country9	1	13	177	7	12	13.62	1.10952	26	0.287403	5.86e-06
Author945	Institution23	Country4	1	8	514	7	12	64.25	0.0833333	24	0.237642	0
Author946	Institution20	Country4	1	13	227	7	12	17.46	0.702381	26	0.242113	1.95e-05
Author947	Institution49	Country3	1	8	426	7	12	53.25	0.267857	24	0.288221	1.87e-05
Author948	Institution69	Country4	1	13	186	7	12	14.31	0.0833333	24	0.277496	0
Author949	Institution308	Country17	1	8	174	7	12	21.75	0.60119	24	0.291274	9.93e-06
Author950	Institution89	Country9	1	10	375	7	11	37.5	1.13333	22	0.25646	1.12e-07
Author951	Institution38	Country2	1	7	405	7	11	57.86	1.12619	22	0.273458	1.02e-05
Author952	Institution67	Country6	1	7	473	7	11	67.57	0.392857	22	0.28673	1.72e-07
Author953	Institution43	Country2	1	15	392	7	11	26.13	0.811111	30	0.289033	0.000243
Author954	Institution49	Country3	1	8	155	7	11	19.38	0.0909091	22	0.284133	0
Author955	Institution12	Country1	1	7	253	7	11	36.14	0.559524	24	0.296739	2.19e-05
Author956	Institution3	Country1	1	10	209	7	10	20.9	0.1	20	0.206835	0
Author957	Institution263	Country1	1	8	223	7	10	27.88	0.1	20	0.272878	0
Author958	Institution54	Country13	1	7	614	7	10	87.71	0.285714	20	0.292926	2.81e-06
Author959	Institution117	Country9	1	12	159	7	10	13.25	0.709524	20	0.287207	4.39e-06
Author960	Institution77	Country1	1	10	273	7	9	27.3	0.111111	18	0.276596	0
Author961	Institution6	Country1	1	8	289	7	9	36.12	0.111111	18	0.295514	0
Author962	Institution2	Country1	1	8	523	7	9	65.38	0.342857	18	0.265204	3.5e-05
Author963	Institution19	Country1	1	9	193	7	9	21.44	0.111111	18	0.285554	0
Author964	Institution90	Country4	1	8	220	7	9	27.5	0.111111	18	0.277233	0
Author965	Institution13	Country1	1	7	1010	7	9	144.29	0.111111	18	0.255124	0
Author966	Institution31	Country1	1	7	248	7	9	35.43	0.111111	18	0.261162	0
Author967	Institution314	Country2	1	8	271	7	8	33.88	0.125	16	0.261045	0
Author968	Institution1	Country1	1	9	123	7	8	13.67	4.03333	30	0.236509	0.00298886
Author969	Institution58	Country3	1	12	205	7	8	17.08	0.125	16	0.223838	0
Author970	Institution467	Country1	1	9	277	7	8	30.78	0.125	16	0.290049	0
Author971	Institution27	Country4	1	10	159	7	8	15.9	0.125	16	0.243293	0
Author972	Institution56	Country10	1	7	697	7	8	99.57	0.666667	16	0.254927	1.55e-06
Author973	Institution135	Country6	1	22	298	7	8	13.55	1.2	26	0.233253	0.000897
Author974	Institution11	Country1	1	7	752	7	8	107.43	0.392857	16	0.240625	7.42e-05
Author975	Institution355	Country5	1	9	220	7	8	24.44	0.125	16	0.277061	0
Author976	Institution95	Country14	1	20	122	7	8	6.1	0.625	18	0.295526	0.000224
Author977	Institution125	Country13	1	9	280	7	8	31.11	0.125	16	0.256019	0
Author978	Institution27	Country4	1	10	208	7	8	20.8	0.125	16	0.243293	0
Author979	Institution2	Country1	1	7	312	7	8	44.57	0.125	16	0.260821	0
Author980	Institution17	Country2	1	9	350	7	7	38.89	0.7	14	0.263922	1.08e-07
Author981	Institution20	Country4	1	8	274	7	7	34.25	0.309524	14	0.286903	0
Author982	Institution49	Country3	1	8	603	7	7	75.38	0.142857	14	0.219229	0
Author983	Institution37	Country7	1	9	447	7	7	49.67	0.392857	14	0.247094	0
Author984	Institution119	Country19	1	10	428	7	7	42.8	0.142857	14	0.291576	0
Author985	Institution65	Country1	1	8	899	7	7	112.38	0.142857	14	0.213345	0
Author986	Institution25	Country8	1	12	222	7	7	18.5	1.15	14	0.252401	1.51e-06
Author987	Institution27	Country4	1	9	149	7	7	16.56	0.142857	14	0.216961	0
Author988	Institution59	Country16	1	12	131	7	6	10.92	0.166667	12	0.16766	0
Author989	Institution166	Country14	1	10	412	7	6	41.2	0.166667	12	0.221377	0
Author990	Institution109	Country1	1	8	166	7	6	20.75	0.166667	12	0.194848	0
Author991	Institution386	Country4	1	9	117	7	6	13	0.866667	12	0.245512	3.14e-05
Author992	Institution183	Country1	1	9	233	7	5	25.89	0.2	10	0.219444	0
Author993	Institution10	Country1	1	7	302	7	5	43.14	0.2	10	0.236819	0
Author994	Institution56	Country10	1	8	162	7	5	20.25	0.5	10	0.254713	9.32e-09
Author995	Institution93	Country3	1	10	211	7	5	21.1	0.2	10	0.147079	0
Author996	Institution79	Country10	1	7	341	7	5	48.71	0.2	10	0.260267	0
Author997	Institution79	Country10	1	8	177	7	5	22.12	0.2	10	0.187175	0
Author998	Institution1	Country1	1	7	293	7	5	41.86	0.2	10	0.25149	0
Author999	Institution17	Country2	1	8	651	7	5	81.38	0.5	10	0.262118	9.32e-09
Author1000	Institution69	Country4	1	13	131	7	5	10.08	0.45	10	0.234863	0
Author1001	Institution123	Country11	1	8	313	7	4	39.12	0.25	8	0.246997	0
Author1002	Institution117	Country9	1	9	368	7	4	40.89	0.25	8	0.275662	0
Author1003	Institution49	Country3	1	7	471	7	4	67.29	0.25	8	0.28301	0
Author1004	Institution130	Country12	1	9	239	7	3	26.56	0.333333	6	0.157807	0
Author1005	Institution198	Country2	1	7	121	7	3	17.29	0.333333	6	0.288462	0
Author1006	Institution5	Country1	1	8	237	7	3	29.62	0.333333	6	0.220791	0
Author1007	Institution79	Country10	1	8	186	7	3	23.25	0.333333	6	0.227541	0
Author1008	Institution210	Country3	1	10	130	7	3	13	0.333333	6	0.246612	0
Author1009	Institution27	Country4	1	16	214	6	64	13.38	2.01948	196	0.329777	0.00103319
Author1010	Institution71	Country15	1	9	190	6	58	21.11	1.19555	146	0.331766	0.000357
Author1011	Institution5	Country1	1	14	120	6	58	8.57	1.90138	234	0.321087	0.00101069
Author1012	Institution1	Country1	1	6	163	6	55	27.17	0.786893	152	0.322451	0.000391
Author1013	Institution37	Country7	1	9	170	6	52	18.89	2.45911	180	0.327021	0.00299696
Author1014	Institution102	Country1	1	10	370	6	50	37	0.758452	124	0.32608	0.000238
Author1015	Institution33	Country9	1	11	221	6	50	20.09	1.18636	156	0.329176	0.000723
Author1016	Institution54	Country13	1	14	109	6	48	7.79	1.04662	164	0.310096	0.000206
Author1017	Institution43	Country2	1	6	222	6	46	37	0.59796	116	0.30263	2.69e-05
Author1018	Institution17	Country2	1	6	405	6	46	67.5	0.684499	102	0.32835	0.000102
Author1019	Institution48	Country5	1	9	117	6	44	13	1.88218	134	0.314529	0.00029
Author1020	Institution54	Country13	1	8	187	6	43	23.38	0.149158	86	0.32384	3.89e-05
Author1021	Institution27	Country4	1	14	199	6	42	14.21	0.314286	100	0.308008	0.000295
Author1022	Institution5	Country1	1	7	112	6	41	16	0.480662	108	0.311918	0.000179
Author1023	Institution17	Country2	1	15	95	6	40	6.33	0.558974	88	0.306651	0.000619
Author1024	Institution62	Country3	1	12	111	6	40	9.25	0.593405	106	0.289872	0.00270242
Author1025	Institution28	Country1	1	6	165	6	38	27.5	0.905433	78	0.320504	0.000106
Author1026	Institution117	Country9	1	8	78	6	38	9.75	0.491191	90	0.314568	8.26e-05
Author1027	Institution1	Country1	1	7	595	6	37	85	0.580924	98	0.304377	0.000151
Author1028	Institution150	Country10	1	9	152	6	37	16.89	1.01667	102	0.307073	0.000165
Author1029	Institution54	Country13	1	9	138	6	36	15.33	0.799578	98	0.297366	4.2e-05
Author1030	Institution90	Country4	1	7	188	6	36	26.86	0.553114	88	0.297471	8.22e-05
Author1031	Institution1	Country1	1	7	596	6	35	85.14	0.239018	70	0.309616	2.29e-05
Author1032	Institution1	Country1	1	9	250	6	35	27.78	0.585747	108	0.307434	0.000265
Author1033	Institution52	Country3	1	9	184	6	35	20.44	0.934163	96	0.289496	1.86e-05
Author1034	Institution7	Country3	1	6	375	6	35	62.5	0.48125	72	0.292035	0.000175
Author1035	Institution328	Country24	1	7	1407	6	32	201	0.512121	76	0.333764	0.000953
Author1036	Institution7	Country3	1	7	476	6	32	68	0.879004	94	0.289243	0.000337
Author1037	Institution62	Country3	1	8	152	6	32	19	1.69206	82	0.297203	0.000541
Author1038	Institution27	Country4	1	7	200	6	32	28.57	1.0544	90	0.298618	0.000281
Author1039	Institution27	Country4	1	9	119	6	32	13.22	0.895833	82	0.296102	0.000143
Author1040	Institution32	Country5	1	6	114	6	31	19	0.0322581	62	0.30591	0
Author1041	Institution69	Country4	1	6	296	6	31	49.33	0.82803	78	0.299136	0.000113
Author1042	Institution150	Country10	1	11	168	6	30	15.27	2.15355	76	0.302028	0.00039
Author1043	Institution52	Country3	1	6	235	6	30	39.17	0.285256	72	0.288331	8.14e-06
Author1044	Institution23	Country4	1	10	181	6	30	18.1	0.787734	78	0.294505	0.000181
Author1045	Institution17	Country2	1	10	1138	6	29	113.8	0.676725	64	0.299171	3.91e-05
Author1046	Institution27	Country4	1	7	90	6	28	12.86	1.20893	68	0.295906	4.68e-05
Author1047	Institution1	Country1	1	6	198	6	28	33	0.860256	66	0.30612	1.4e-05
Author1048	Institution48	Country5	1	12	85	6	28	7.08	0.25202	56	0.290705	4.92e-07
Author1049	Institution116	Country3	1	7	238	6	28	34	0.166667	60	0.28866	4.4e-05
Author1050	Institution55	Country17	1	8	243	6	27	30.38	0.462277	62	0.294163	2.17e-05
Author1051	Institution1	Country1	1	14	210	6	27	15	1.95362	88	0.295457	8.79e-05
Author1052	Institution118	Country6	1	6	702	6	27	117	0.486742	58	0.340241	8.61e-05
Author1053	Institution150	Country10	1	9	133	6	27	14.78	0.960354	72	0.294334	0.000421
Author1054	Institution208	Country1	1	8	223	6	26	27.88	1.47395	96	0.302533	0.00166318
Author1055	Institution23	Country4	1	8	92	6	26	11.5	0.210256	54	0.287741	7.94e-05
Author1056	Institution123	Country11	1	7	203	6	26	29	0.465763	52	0.319587	1.32e-05
Author1057	Institution89	Country9	1	8	121	6	26	15.12	0.824578	66	0.314776	0.000401
Author1058	Institution196	Country3	1	6	94	6	26	15.67	0.805988	58	0.285265	1.48e-05
Author1059	Institution27	Country4	1	7	226	6	26	32.29	0.513034	66	0.294437	2.87e-05
Author1060	Institution143	Country2	1	11	126	6	26	11.45	0.54	62	0.299999	0.000399
Author1061	Institution38	Country2	1	10	160	6	26	16	0.732814	58	0.29556	7.17e-06
Author1062	Institution51	Country1	1	6	271	6	25	45.17	0.465278	52	0.304694	3e-05
Author1063	Institution9	Country6	1	8	149	6	25	18.62	1.03036	64	0.276123	0.000334
Author1064	Institution7	Country3	1	6	194	6	25	32.33	0.208333	54	0.288408	3.8e-06
Author1065	Institution314	Country2	1	6	119	6	24	19.83	0.643651	62	0.266451	1.13e-05
Author1066	Institution58	Country3	1	8	172	6	24	21.5	0.241667	52	0.288199	3.18e-05
Author1067	Institution2	Country1	1	6	101	6	24	16.83	0.685354	70	0.302569	0.000243
Author1068	Institution100	Country21	1	11	102	6	24	9.27	1.09028	56	0.235423	2.62e-05
Author1069	Institution20	Country4	1	13	147	6	24	11.31	0.669444	74	0.288178	0.000141
Author1070	Institution419	Country17	1	10	197	6	24	19.7	0.388889	50	0.303671	8.22e-05
Author1071	Institution17	Country2	1	6	185	6	24	30.83	0.92619	58	0.298371	3.13e-05
Author1072	Institution36	Country5	1	8	154	6	22	19.25	0.805988	60	0.292542	4.02e-05
Author1073	Institution23	Country4	1	7	530	6	22	75.71	0.251166	46	0.251373	1.04e-05
Author1074	Institution49	Country3	1	10	106	6	22	10.6	4.74968	90	0.30344	0.00161991
Author1075	Institution1	Country1	1	6	395	6	22	65.83	0.385747	44	0.298278	1.04e-06
Author1076	Institution1	Country1	1	6	186	6	22	31	1.60289	50	0.299844	4.92e-05
Author1077	Institution186	Country3	1	9	163	6	22	18.11	5.34921	54	0.274318	6.28e-05
Author1078	Institution75	Country2	1	6	139	6	22	23.17	0.958766	56	0.304413	0.000366
Author1079	Institution42	Country10	1	10	158	6	22	15.8	0.965152	76	0.283772	5.27e-05
Author1080	Institution75	Country2	1	6	161	6	22	26.83	1.2921	58	0.304426	0.000389
Author1081	Institution119	Country19	1	7	250	6	21	35.71	0.91759	46	0.30162	4.18e-05
Author1082	Institution27	Country4	1	6	371	6	21	61.83	0.568987	42	0.250461	1.43e-06
Author1083	Institution115	Country5	1	8	395	6	21	49.38	0.22549	44	0.278157	3.9e-06
Author1084	Institution13	Country1	1	8	939	6	21	117.38	0.302778	42	0.24786	3.73e-05
Author1085	Institution27	Country4	1	7	270	6	20	38.57	1.15516	52	0.255459	9.85e-06
Author1086	Institution27	Country4	1	9	159	6	20	17.67	0.173611	42	0.280511	3.94e-05
Author1087	Institution73	Country2	1	13	246	6	20	18.92	0.628968	48	0.292103	3.57e-05
Author1088	Institution37	Country7	1	6	187	6	20	31.17	0.378943	46	0.303962	1.62e-05
Author1089	Institution7	Country3	1	7	570	6	20	81.43	0.759596	50	0.288243	0.00014
Author1090	Institution7	Country3	1	8	79	6	20	9.88	0.433766	48	0.235584	2.36e-05
Author1091	Institution117	Country9	1	7	140	6	20	20	0.891667	46	0.293277	0.000475
Author1092	Institution42	Country10	1	6	113	6	20	18.83	1.02063	52	0.282357	4.94e-06
Author1093	Institution314	Country2	1	11	118	6	20	10.73	1.28452	50	0.286092	0.000117
Author1094	Institution7	Country3	1	10	171	6	20	17.1	0.273449	46	0.291452	0.000108
Author1095	Institution5	Country1	1	6	222	6	20	37	0.366667	42	0.291867	2.18e-05
Author1096	Institution23	Country4	1	6	109	6	19	18.17	0.47619	46	0.292148	2.08e-05
Author1097	Institution111	Country22	1	6	211	6	19	35.17	0.190909	38	0.287316	5.28e-06
Author1098	Institution52	Country3	1	7	172	6	19	24.57	0.410256	40	0.283412	4.01e-07
Author1099	Institution70	Country2	1	8	204	6	19	25.5	0.555556	46	0.29339	0.000492
Author1100	Institution52	Country3	1	7	135	6	19	19.29	0.401923	42	0.23017	7.43e-07
Author1101	Institution71	Country15	1	7	146	6	19	20.86	0.897258	42	0.289232	2.52e-06
Author1102	Institution2	Country1	1	6	349	6	19	58.17	0.590354	38	0.296125	1.87e-06
Author1103	Institution27	Country4	1	11	176	6	18	16	1.01786	52	0.292148	2.97e-05
Author1104	Institution14	Country1	1	7	257	6	18	36.71	0.74329	40	0.28261	3.21e-06
Author1105	Institution9	Country6	1	7	1099	6	18	157	0.594444	54	0.243363	0.000411
Author1106	Institution2	Country1	1	7	214	6	18	30.57	1.50043	48	0.245416	0.000854
Author1107	Institution121	Country3	1	14	170	6	18	12.14	1.2171	42	0.290649	0.000185
Author1108	Institution105	Country2	1	9	266	6	18	29.56	0.81746	46	0.292768	2.88e-05
Author1109	Institution36	Country5	1	6	240	6	18	40	0.382576	40	0.286503	1.62e-05
Author1110	Institution507	Country12	1	8	88	6	18	11	0.619444	44	0.263538	3.52e-06
Author1111	Institution20	Country4	1	9	230	6	17	25.56	0.601623	36	0.261838	3.32e-06
Author1112	Institution59	Country16	1	29	162	6	17	5.59	0.767857	52	0.167734	1.62e-06
Author1113	Institution71	Country15	1	7	145	6	17	20.71	0.955592	38	0.293617	1.65e-06
Author1114	Institution59	Country16	1	29	162	6	17	5.59	0.60119	50	0.16773	1.39e-06
Author1115	Institution13	Country1	1	10	117	6	17	11.7	0.0588235	34	0.250924	0
Author1116	Institution36	Country5	1	9	273	6	16	30.33	0.688492	40	0.283338	1.3e-05
Author1117	Institution157	Country17	1	10	146	6	16	14.6	0.0625	32	0.295595	0
Author1118	Institution38	Country2	1	6	644	6	16	107.33	0.21978	36	0.295365	3.01e-05
Author1119	Institution162	Country2	1	6	109	6	16	18.17	0.591667	38	0.296901	6.19e-05
Author1120	Institution20	Country4	1	10	160	6	16	16	0.190909	32	0.26182	2.43e-06
Author1121	Institution27	Country4	1	7	356	6	16	50.86	0.30202	32	0.255201	6.76e-06
Author1122	Institution219	Country1	1	7	131	6	16	18.71	1.12778	50	0.306342	0.00159203
Author1123	Institution1	Country1	1	10	358	6	16	35.8	0.465909	32	0.27918	6.89e-07
Author1124	Institution69	Country4	1	14	310	6	16	22.14	0.322222	32	0.283698	4.14e-06
Author1125	Institution72	Country6	1	7	180	6	16	25.71	1.25357	42	0.302052	3.57e-05
Author1126	Institution9	Country6	1	6	255	6	16	42.5	0.842857	40	0.259466	9.4e-05
Author1127	Institution43	Country2	1	6	163	6	16	27.17	1.85202	34	0.297227	2.26e-06
Author1128	Institution55	Country17	1	6	197	6	16	32.83	0.408333	36	0.303307	2.43e-05
Author1129	Institution25	Country8	1	6	253	6	16	42.17	0.211111	32	0.274854	1.43e-05
Author1130	Institution1	Country1	1	6	197	6	16	32.83	0.0625	32	0.282957	0
Author1131	Institution64	Country4	1	6	258	6	15	43	0.375	30	0.2805	3.31e-06
Author1132	Institution59	Country16	1	18	126	6	15	7	0.517857	32	0.167697	3e-07
Author1133	Institution64	Country4	1	6	258	6	15	43	0.375	30	0.2805	3.31e-06
Author1134	Institution57	Country1	1	7	336	6	15	48	0.0666667	30	0.298395	0
Author1135	Institution1	Country1	1	7	296	6	15	42.29	0.0666667	30	0.298032	0
Author1136	Institution52	Country3	1	10	157	6	15	15.7	0.25	32	0.287305	5.51e-05
Author1137	Institution17	Country2	1	6	248	6	15	41.33	0.95202	32	0.29616	7.6e-06
Author1138	Institution105	Country2	1	7	324	6	14	46.29	0.253968	28	0.279839	2.56e-05
Author1139	Institution119	Country19	1	6	206	6	14	34.33	0.253968	30	0.296623	9.92e-05
Author1140	Institution20	Country4	1	6	128	6	14	21.33	0.385714	34	0.250908	1.33e-06
Author1141	Institution286	Country6	1	6	191	6	14	31.83	0.510714	28	0.296588	6.73e-07
Author1142	Institution42	Country10	1	6	157	6	14	26.17	1.27738	38	0.283539	1.33e-05
Author1143	Institution28	Country1	1	6	108	6	14	18	0.25	28	0.282831	1.61e-05
Author1144	Institution100	Country21	1	6	146	6	14	24.33	0.336111	28	0.219451	6.09e-08
Author1145	Institution39	Country5	1	7	132	6	14	18.86	0.211111	28	0.284644	4.9e-06
Author1146	Institution198	Country2	1	8	273	6	14	34.12	1.23413	32	0.289861	1.68e-06
Author1147	Institution73	Country2	1	11	208	6	14	18.91	0.744048	38	0.26538	8.84e-05
Author1148	Institution2	Country1	1	7	240	6	14	34.29	0.833766	30	0.220106	3.48e-05
Author1149	Institution13	Country1	1	14	623	6	14	44.5	0.253968	28	0.237709	2.2e-05
Author1150	Institution25	Country8	1	6	255	6	13	42.5	0.576623	26	0.293016	1.08e-07
Author1151	Institution91	Country6	1	6	236	6	13	39.33	0.267857	26	0.246789	9.95e-06
Author1152	Institution23	Country4	1	8	224	6	13	28	0.333333	26	0.28474	2e-08
Author1153	Institution200	Country17	1	7	226	6	13	32.29	0.837302	26	0.222454	0.000671
Author1154	Institution54	Country13	1	7	138	6	13	19.71	0.0769231	26	0.179884	0
Author1155	Institution15	Country1	1	7	244	6	13	34.86	0.283333	30	0.243043	0.000121
Author1156	Institution27	Country4	1	8	236	6	13	29.5	0.267857	26	0.281802	9.89e-06
Author1157	Institution33	Country9	1	7	106	6	13	15.14	0.977381	28	0.287523	3.99e-06
Author1158	Institution69	Country4	1	6	114	6	13	19	0.535714	26	0.283623	8.27e-07
Author1159	Institution2	Country1	1	6	303	6	13	50.5	1.13333	28	0.267701	3.22e-05
Author1160	Institution23	Country4	1	6	237	6	12	39.5	0.257576	28	0.288956	1.05e-05
Author1161	Institution23	Country4	1	8	215	6	12	26.88	0.0833333	24	0.28473	0
Author1162	Institution507	Country12	1	8	124	6	12	15.5	0.420635	26	0.251606	2.03e-05
Author1163	Institution252	Country4	1	7	160	6	12	22.86	0.0769231	24	0.247311	0
Author1164	Institution119	Country19	1	6	205	6	12	34.17	0.8921	24	0.270689	1.73e-06
Author1165	Institution20	Country4	1	7	244	6	12	34.86	1.34286	24	0.247223	8.02e-05
Author1166	Institution252	Country4	1	7	160	6	12	22.86	0.0769231	24	0.247311	0
Author1167	Institution2	Country1	1	7	230	6	12	32.86	1.42619	24	0.255562	3.1e-05
Author1168	Institution341	Country12	1	6	324	6	12	54	0.759524	28	0.286416	0.000244
Author1169	Institution9	Country6	1	7	198	6	12	28.29	0.783333	32	0.256781	0.000277
Author1170	Institution48	Country5	1	6	126	6	12	21	0.266667	26	0.279067	2.25e-06
Author1171	Institution72	Country6	1	7	202	6	12	28.86	0.458333	28	0.299041	4.41e-05
Author1172	Institution73	Country2	1	17	116	6	11	6.82	0.644444	28	0.262091	5.02e-05
Author1173	Institution36	Country5	1	6	359	6	11	59.83	0.0909091	22	0.266873	0
Author1174	Institution163	Country3	1	7	392	6	11	56	0.0909091	22	0.283105	0
Author1175	Institution75	Country2	1	8	296	6	11	37	0.267857	22	0.290983	1.9e-06
Author1176	Institution20	Country4	1	7	263	6	11	37.57	0.611111	22	0.28737	3.16e-05
Author1177	Institution17	Country2	1	8	147	6	11	18.38	0.291667	22	0.286297	9.78e-06
Author1178	Institution254	Country14	1	9	161	6	11	17.89	1.20952	26	0.242276	6.38e-05
Author1179	Institution19	Country1	1	8	190	6	11	23.75	0.211111	22	0.289276	5.17e-07
Author1180	Institution25	Country8	1	12	96	6	11	8	1.33333	30	0.257277	0.000108
Author1181	Institution15	Country1	1	7	282	6	11	40.29	0.267857	22	0.236016	2.11e-05
Author1182	Institution19	Country1	1	7	379	6	11	54.14	0.211111	22	0.289276	5.17e-07
Author1183	Institution7	Country3	1	6	174	6	10	29	0.267857	20	0.224839	2e-06
Author1184	Institution39	Country5	1	6	778	6	10	129.67	0.5	20	0.284186	4.39e-07
Author1185	Institution386	Country4	1	9	129	6	10	14.33	0.1	20	0.279602	0
Author1186	Institution100	Country21	1	8	219	6	10	27.38	0.1	20	0.219425	0
Author1187	Institution27	Country4	1	8	113	6	10	14.12	0.267857	20	0.283592	5.52e-08
Author1188	Institution269	Country4	1	10	270	6	10	27	0.1	20	0.282169	0
Author1189	Institution71	Country15	1	7	114	6	10	16.29	0.642857	20	0.278443	2.27e-07
Author1190	Institution100	Country21	1	7	202	6	10	28.86	0.1	20	0.219425	0
Author1191	Institution55	Country17	1	8	109	6	10	13.62	0.595238	20	0.29152	2.24e-07
Author1192	Institution12	Country1	1	7	84	6	10	12	0.242857	20	0.277699	0
Author1193	Institution25	Country8	1	10	154	6	10	15.4	1.56667	24	0.252518	6.9e-05
Author1194	Institution69	Country4	1	7	118	6	9	16.86	0.309524	18	0.256347	0.000168
Author1195	Institution9	Country6	1	9	82	6	9	9.11	0.111111	18	0.219261	0
Author1196	Institution69	Country4	1	9	122	6	9	13.56	0.309524	18	0.256347	0.000168
Author1197	Institution39	Country5	1	6	312	6	9	52	0.111111	18	0.282578	0
Author1198	Institution4	Country1	1	6	1182	6	9	197	0.111111	18	0.289894	0
Author1199	Institution146	Country2	1	7	135	6	9	19.29	0.47619	18	0.231426	2.8e-08
Author1200	Institution8	Country1	1	7	310	6	9	44.29	0.592857	20	0.265724	4.08e-07
Author1201	Institution115	Country5	1	6	262	6	9	43.67	0.267857	18	0.274794	2.98e-08
Author1202	Institution41	Country3	1	7	114	6	8	16.29	0.125	16	0.201194	0
Author1203	Institution52	Country3	1	9	138	6	8	15.33	0.125	16	0.223568	0
Author1204	Institution19	Country1	1	6	341	6	8	56.83	0.72619	16	0.220208	2.86e-06
Author1205	Institution81	Country1	1	6	328	6	8	54.67	0.392857	18	0.274963	2.66e-05
Author1206	Institution113	Country6	1	6	255	6	8	42.5	0.416667	18	0.25712	0.000206
Author1207	Institution11	Country1	1	6	401	6	8	66.83	0.392857	16	0.240625	7.42e-05
Author1208	Institution41	Country3	1	8	191	6	8	23.88	0.125	16	0.201194	0
Author1209	Institution11	Country1	1	6	65	6	8	10.83	0.125	16	0.252401	0
Author1210	Institution59	Country16	1	18	91	6	8	5.06	0.125	16	0.167667	0
Author1211	Institution2	Country1	1	6	602	6	8	100.33	0.983333	18	0.256399	2.12e-05
Author1212	Institution227	Country1	1	6	265	6	8	44.17	0.125	16	0.268164	0
Author1213	Institution12	Country1	1	7	339	6	8	48.43	0.366667	16	0.288298	4.54e-06
Author1214	Institution121	Country3	1	10	158	6	8	15.8	0.125	16	0.250576	0
Author1215	Institution56	Country10	1	6	264	6	8	44	0.4	16	0.264797	3.61e-06
Author1216	Institution11	Country1	1	7	429	6	8	61.29	0.75	16	0.256434	1.52e-08
Author1217	Institution7	Country3	1	11	274	6	8	24.91	2.33333	24	0.2832	0.00156733
Author1218	Institution7	Country3	1	8	108	6	8	13.5	0.125	16	0.224453	0
Author1219	Institution27	Country4	1	7	318	6	7	45.43	0.866667	14	0.240251	3.82e-08
Author1220	Institution32	Country5	1	7	134	6	7	19.14	0.142857	14	0.274834	0
Author1221	Institution89	Country9	1	11	75	6	7	6.82	0.833333	14	0.192726	0.000672
Author1222	Institution20	Country4	1	7	252	6	7	36	0.142857	14	0.286903	0
Author1223	Institution20	Country4	1	6	177	6	7	29.5	0.142857	14	0.219464	0
Author1224	Institution20	Country4	1	6	101	6	7	16.83	0.142857	14	0.224526	0
Author1225	Institution2	Country1	1	6	391	6	7	65.17	0.142857	14	0.226084	0
Author1226	Institution235	Country1	1	10	134	6	7	13.4	0.125	14	0.196472	0
Author1227	Institution487	Country14	1	11	323	6	7	29.36	0.783333	14	0.189176	1.68e-07
Author1228	Institution121	Country3	1	7	128	6	7	18.29	0.392857	14	0.246268	0
Author1229	Institution24	Country1	1	7	138	6	7	19.71	0.142857	14	0.264954	0
Author1230	Institution72	Country6	1	6	575	6	7	95.83	0.47619	14	0.287392	0
Author1231	Institution341	Country12	1	7	114	6	6	16.29	0.166667	12	0.219991	0
Author1232	Institution2	Country1	1	6	336	6	6	56	0.166667	12	0.241797	0
Author1233	Institution71	Country15	1	6	129	6	6	21.5	0.166667	12	0.278239	0
Author1234	Institution72	Country6	1	6	272	6	6	45.33	0.166667	12	0.256096	0
Author1235	Institution89	Country9	1	12	90	6	6	7.5	1.16667	12	0.19276	2.79e-07
Author1236	Institution203	Country1	1	6	136	6	6	22.67	0.166667	12	0.265334	0
Author1237	Institution162	Country2	1	12	225	6	6	18.75	0.166667	12	0.253955	0
Author1238	Institution100	Country21	1	11	102	6	6	9.27	0.4	12	0.219368	6.99e-09
Author1239	Institution15	Country1	1	6	117	6	6	19.5	0.166667	12	0.225621	0
Author1240	Institution79	Country10	1	6	282	6	5	47	0.2	10	0.260267	0
Author1241	Institution36	Country5	1	7	232	6	5	33.14	0.166667	10	0.281603	0
Author1242	Institution69	Country4	1	13	120	6	5	9.23	0.45	10	0.234863	0
Author1243	Institution36	Country5	1	7	246	6	5	35.14	0.2	10	0.278126	0
Author1244	Institution1	Country1	1	7	301	6	5	43	0.2	10	0.279067	0
Author1245	Institution37	Country7	1	6	196	6	4	32.67	0.25	8	0.271191	0
Author1246	Institution208	Country1	1	8	567	6	4	70.88	0.25	8	0.267871	0
Author1247	Institution113	Country6	1	6	395	6	4	65.83	0.25	8	0.208643	0
Author1248	Institution19	Country1	1	7	208	6	4	29.71	0.25	8	0.250758	0
Author1249	Institution75	Country2	1	7	100	6	4	14.29	0.25	8	0.288715	0
Author1250	Institution52	Country3	1	7	234	6	4	33.43	0.25	8	0.28301	0
Author1251	Institution184	Country2	1	8	177	6	4	22.12	0.25	8	0.225426	0
Author1252	Institution13	Country1	1	7	161	6	4	23	0.25	8	0.252973	0
Author1253	Institution118	Country6	1	6	139	6	4	23.17	1.16667	8	0.231624	1.4e-08
Author1254	Institution235	Country1	1	9	129	6	4	14.33	0.25	8	0.196456	0
Author1255	Institution366	Country1	1	9	136	6	4	15.11	0.25	8	0.196456	0
Author1256	Institution255	Country6	1	7	156	6	3	22.29	0.333333	6	0.23326	0
Author1257	Institution130	Country12	1	6	122	6	3	20.33	0.333333	6	0.157807	0
Author1258	Institution43	Country2	1	9	107	5	78	11.89	2.39334	278	0.339223	0.00119154
Author1259	Institution195	Country29	1	8	126	5	74	15.75	1.28935	208	0.327826	0.0024115
Author1260	Institution117	Country9	1	5	212	5	68	42.4	0.178762	148	0.327105	3.38e-05
Author1261	Institution39	Country5	1	7	130	5	66	18.57	0.868511	184	0.331042	0.000236
Author1262	Institution39	Country5	1	7	136	5	60	19.43	0.670159	148	0.323716	0.000142
Author1263	Institution9	Country6	1	6	328	5	60	54.67	0.755733	148	0.34707	0.00156187
Author1264	Institution314	Country2	1	8	46	5	58	5.75	1.92854	168	0.33668	0.00197783
Author1265	Institution117	Country9	1	13	49	5	56	3.77	2.63619	152	0.32743	0.000413
Author1266	Institution75	Country2	1	8	133	5	54	16.62	1.08287	146	0.310299	0.000145
Author1267	Institution17	Country2	1	9	133	5	53	14.78	2.09737	164	0.303804	0.000155
Author1268	Institution43	Country2	1	7	176	5	52	25.14	1.24356	130	0.303064	1.25e-05
Author1269	Institution121	Country3	1	18	120	5	52	6.67	1.80337	148	0.308747	0.00166743
Author1270	Institution54	Country13	1	7	112	5	51	16	0.88635	144	0.324977	0.000307
Author1271	Institution39	Country5	1	7	151	5	50	21.57	0.467247	108	0.314894	7.88e-05
Author1272	Institution27	Country4	1	9	83	5	47	9.22	1.33109	144	0.320369	0.000648
Author1273	Institution17	Country2	1	5	168	5	46	33.6	0.316667	94	0.327388	2.63e-05
Author1274	Institution9	Country6	1	7	151	5	46	21.57	0.429417	132	0.309666	0.000805
Author1275	Institution39	Country5	1	6	80	5	45	13.33	0.939834	104	0.318889	0.000102
Author1276	Institution64	Country4	1	11	127	5	45	11.55	1.16474	138	0.321318	0.00059
Author1277	Institution27	Country4	1	6	148	5	44	24.67	0.992486	102	0.315877	0.000129
Author1278	Institution11	Country1	1	13	73	5	42	5.62	3.05474	128	0.313192	0.00510146
Author1279	Institution153	Country2	1	9	180	5	42	20	1.1373	108	0.327939	0.000611
Author1280	Institution25	Country8	1	5	564	5	41	112.8	0.230303	90	0.3223	0.000124
Author1281	Institution9	Country6	1	11	263	5	40	23.91	0.944419	132	0.302799	0.000465
Author1282	Institution17	Country2	1	6	483	5	40	80.5	0.271368	80	0.32615	2.1e-06
Author1283	Institution20	Country4	1	8	303	5	39	37.88	0.845498	116	0.306974	0.00146428
Author1284	Institution7	Country3	1	6	425	5	39	70.83	0.5421	100	0.290038	0.000199
Author1285	Institution64	Country4	1	6	111	5	38	18.5	0.692374	114	0.299643	9.34e-05
Author1286	Institution109	Country1	1	5	190	5	36	38	0.613727	92	0.291912	2.53e-05
Author1287	Institution7	Country3	1	6	62	5	36	10.33	0.711285	100	0.292418	0.00163545
Author1288	Institution118	Country6	1	7	94	5	35	13.43	0.105128	76	0.306231	2.56e-05
Author1289	Institution403	Country1	1	6	162	5	34	27	1.2766	84	0.30891	0.0011108
Author1290	Institution17	Country2	1	7	219	5	34	31.29	0.942477	80	0.298219	3.09e-05
Author1291	Institution223	Country14	1	7	161	5	34	23	0.364753	78	0.295468	5.13e-06
Author1292	Institution1	Country1	1	5	302	5	34	60.4	0.600733	84	0.308583	8.34e-05
Author1293	Institution49	Country3	1	5	145	5	33	29	0.030303	66	0.305013	0
Author1294	Institution68	Country1	1	8	146	5	32	18.25	2.51317	126	0.311611	0.00198843
Author1295	Institution7	Country3	1	5	178	5	32	35.6	0.03125	64	0.288484	0
Author1296	Institution5	Country1	1	6	110	5	32	18.33	1.13688	80	0.301907	7.95e-05
Author1297	Institution7	Country3	1	5	180	5	32	36	0.03125	64	0.288484	0
Author1298	Institution5	Country1	1	5	253	5	32	50.6	0.954365	96	0.317011	0.00115426
Author1299	Institution42	Country10	1	6	176	5	32	29.33	1.51001	80	0.307235	0.000318
Author1300	Institution22	Country1	1	5	756	5	31	151.2	0.496645	70	0.30983	0.000135
Author1301	Institution1	Country1	1	6	261	5	31	43.5	1.45609	76	0.29095	3.31e-05
Author1302	Institution333	Country26	1	13	61	5	30	4.69	0.32751	66	0.246516	0.000481
Author1303	Institution48	Country5	1	9	162	5	30	18	0.0333333	60	0.293345	0
Author1304	Institution333	Country26	1	8	81	5	30	10.12	0.994177	72	0.24654	0.000559
Author1305	Institution176	Country4	1	5	158	5	30	31.6	0.221429	72	0.287012	2.89e-05
Author1306	Institution253	Country1	1	6	729	5	30	121.5	0.661447	66	0.320234	0.000232
Author1307	Institution70	Country2	1	8	169	5	30	21.12	0.332857	80	0.304841	0.000524
Author1308	Institution37	Country7	1	5	729	5	30	145.8	0.857236	66	0.308935	0.000346
Author1309	Institution260	Country26	1	10	101	5	30	10.1	0.404433	84	0.248119	0.000754
Author1310	Institution54	Country13	1	9	89	5	30	9.89	0.711742	82	0.301213	8.47e-05
Author1311	Institution234	Country1	1	6	494	5	29	82.33	0.0344828	58	0.326697	0
Author1312	Institution1	Country1	1	9	246	5	29	27.33	3.49128	90	0.301344	0.000163
Author1313	Institution113	Country6	1	5	85	5	29	17	0.0344828	58	0.326697	0
Author1314	Institution27	Country4	1	6	361	5	28	60.17	1.26948	84	0.300855	0.000475
Author1315	Institution6	Country1	1	7	229	5	28	32.71	1.09686	88	0.307098	0.000674
Author1316	Institution1	Country1	1	10	194	5	27	19.4	0.587302	62	0.306033	6.89e-05
Author1317	Institution80	Country7	1	5	355	5	27	71	0.24359	64	0.306231	0.000118
Author1318	Institution17	Country2	1	7	370	5	27	52.86	0.327457	62	0.287055	5.19e-06
Author1319	Institution27	Country4	1	5	109	5	26	21.8	0.129167	52	0.265612	2e-05
Author1320	Institution39	Country5	1	7	94	5	26	13.43	0.488889	60	0.295089	2.36e-05
Author1321	Institution27	Country4	1	5	159	5	26	31.8	0.849481	94	0.287926	0.000257
Author1322	Institution17	Country2	1	7	102	5	26	14.57	1.51865	68	0.292632	6.33e-05
Author1323	Institution6	Country1	1	9	282	5	26	31.33	0.52751	72	0.300295	7.55e-05
Author1324	Institution9	Country6	1	8	200	5	26	25	0.653114	66	0.294952	4.74e-05
Author1325	Institution89	Country9	1	6	86	5	26	14.33	0.644852	68	0.314516	0.000443
Author1326	Institution9	Country6	1	6	215	5	26	35.83	0.290476	62	0.282894	0.00011
Author1327	Institution9	Country6	1	6	96	5	25	16	0.680357	54	0.276073	8.2e-05
Author1328	Institution1	Country1	1	5	445	5	25	89	0.172619	52	0.298219	4.15e-06
Author1329	Institution7	Country3	1	9	125	5	25	13.89	0.181798	50	0.291017	2.47e-06
Author1330	Institution39	Country5	1	5	489	5	25	97.8	0.546266	58	0.288451	0.000281
Author1331	Institution25	Country8	1	7	101	5	25	14.43	0.09	50	0.29802	0
Author1332	Institution52	Country3	1	10	62	5	25	6.2	3.32507	86	0.28633	0.000426
Author1333	Institution27	Country4	1	5	80	5	24	16	0.844444	56	0.31614	0.000743
Author1334	Institution42	Country10	1	6	102	5	24	17	1.00397	70	0.301308	0.000237
Author1335	Institution1	Country1	1	5	488	5	24	97.6	1.11734	66	0.304805	2.01e-05
Author1336	Institution100	Country21	1	16	78	5	24	4.88	1.90417	60	0.239539	0.000368
Author1337	Institution113	Country6	1	5	398	5	24	79.6	0.0416667	48	0.305738	0
Author1338	Institution56	Country10	1	8	213	5	24	26.62	0.908824	50	0.296507	9.64e-06
Author1339	Institution23	Country4	1	5	99	5	23	19.8	0.145833	46	0.28995	1.01e-05
Author1340	Institution313	Country1	1	5	60	5	23	12	0.410145	60	0.23727	0.000422
Author1341	Institution1	Country1	1	5	237	5	23	47.4	0.392832	48	0.304365	2.15e-05
Author1342	Institution123	Country11	1	6	181	5	23	30.17	1.28142	58	0.286784	3.98e-05
Author1343	Institution113	Country6	1	6	389	5	23	64.83	0.0434783	46	0.284772	0
Author1344	Institution27	Country4	1	5	104	5	23	20.8	0.279762	48	0.302352	2.94e-05
Author1345	Institution105	Country2	1	6	196	5	22	32.67	0.166667	44	0.292159	1.2e-05
Author1346	Institution52	Country3	1	8	158	5	22	19.75	0.741306	56	0.285222	7.55e-06
Author1347	Institution38	Country2	1	6	295	5	22	49.17	1.40238	54	0.312805	0.000637
Author1348	Institution69	Country4	1	8	101	5	22	12.62	0.291667	48	0.297192	3.97e-05
Author1349	Institution462	Country13	1	7	185	5	22	26.43	0.173611	44	0.287023	2.79e-06
Author1350	Institution17	Country2	1	6	519	5	22	86.5	1.93645	64	0.305099	0.000757
Author1351	Institution507	Country12	1	5	47	5	22	9.4	0.601263	58	0.267947	7.93e-06
Author1352	Institution52	Country3	1	5	151	5	22	30.2	0.56978	46	0.288473	2.75e-06
Author1353	Institution11	Country1	1	12	165	5	22	13.75	1.21472	56	0.268089	1.95e-05
Author1354	Institution13	Country1	1	9	76	5	22	8.44	0.169935	50	0.255605	3.78e-05
Author1355	Institution20	Country4	1	8	56	5	21	7	0.40202	50	0.269919	2.5e-05
Author1356	Institution89	Country9	1	5	92	5	21	18.4	0.14359	42	0.31124	0.000179
Author1357	Institution99	Country1	1	8	196	5	21	24.5	0.047619	42	0.302714	0
Author1358	Institution41	Country3	1	6	121	5	21	20.17	0.281818	46	0.284175	2.85e-06
Author1359	Institution20	Country4	1	6	133	5	21	22.17	0.500433	46	0.25905	7.83e-06
Author1360	Institution1	Country1	1	5	191	5	21	38.2	0.447222	42	0.293651	5.73e-06
Author1361	Institution204	Country1	1	6	197	5	21	32.83	0.047619	42	0.309388	0
Author1362	Institution89	Country9	1	9	94	5	21	10.44	0.356061	46	0.259537	3.82e-05
Author1363	Institution27	Country4	1	6	124	5	20	20.67	0.173611	42	0.280511	3.94e-05
Author1364	Institution13	Country1	1	8	214	5	20	26.75	1.43452	56	0.264723	0.000101
Author1365	Institution48	Country5	1	6	302	5	20	50.33	0.176923	44	0.28409	1.89e-05
Author1366	Institution73	Country2	1	5	301	5	20	60.2	0.42619	50	0.2862	3.52e-05
Author1367	Institution260	Country26	1	9	70	5	20	7.78	0.268687	44	0.218403	2.19e-05
Author1368	Institution7	Country3	1	11	55	5	20	5	0.4	40	0.238403	1.57e-05
Author1369	Institution13	Country1	1	6	135	5	20	22.5	0.940909	48	0.294894	0.000351
Author1370	Institution4	Country1	1	6	556	5	20	92.67	0.72381	50	0.300058	0.000139
Author1371	Institution54	Country13	1	5	128	5	20	25.6	0.268687	42	0.289695	4.87e-06
Author1372	Institution23	Country4	1	5	43	5	20	8.6	0.233333	42	0.256356	2.15e-06
Author1373	Institution50	Country3	1	5	119	5	20	23.8	0.612734	56	0.228267	3.35e-05
Author1374	Institution20	Country4	1	7	116	5	20	16.57	0.494048	48	0.285855	8.93e-05
Author1375	Institution5	Country1	1	5	387	5	20	77.4	0.544444	42	0.299939	5.23e-06
Author1376	Institution27	Country4	1	12	91	5	20	7.58	0.477778	52	0.298324	6.61e-05
Author1377	Institution27	Country4	1	5	114	5	19	22.8	0.817857	44	0.292643	0.000177
Author1378	Institution17	Country2	1	5	96	5	19	19.2	0.472222	38	0.281478	4.08e-06
Author1379	Institution54	Country13	1	5	185	5	19	37	0.133929	38	0.28699	3.81e-08
Author1380	Institution52	Country3	1	5	59	5	19	11.8	0.386447	40	0.283412	3.75e-07
Author1381	Institution7	Country3	1	5	264	5	19	52.8	0.15	38	0.283984	1.19e-07
Author1382	Institution267	Country3	1	5	122	5	18	24.4	0.535354	36	0.285608	0.000263
Author1383	Institution59	Country16	1	7	51	5	18	7.29	0.377778	40	0.236738	0.0014617
Author1384	Institution72	Country6	1	5	256	5	18	51.2	0.828968	42	0.296044	0.000127
Author1385	Institution64	Country4	1	6	226	5	18	37.67	0.322222	38	0.296125	1.7e-05
Author1386	Institution507	Country12	1	6	81	5	18	13.5	0.453968	40	0.268648	3.03e-06
Author1387	Institution13	Country1	1	5	896	5	18	179.2	0.277778	36	0.237411	5.71e-06
Author1388	Institution187	Country3	1	10	99	5	18	9.9	0.382479	46	0.209616	0.000151
Author1389	Institution32	Country5	1	5	237	5	18	47.4	0.363095	42	0.29975	6.15e-05
Author1390	Institution48	Country5	1	5	58	5	18	11.6	0.267832	36	0.280749	3.52e-07
Author1391	Institution11	Country1	1	5	339	5	18	67.8	0.209524	36	0.265037	6.58e-07
Author1392	Institution136	Country1	1	6	885	5	18	147.5	0.277778	36	0.237411	5.71e-06
Author1393	Institution121	Country3	1	19	209	5	18	11	1.99885	60	0.254389	6.53e-05
Author1394	Institution2	Country1	1	5	428	5	18	85.6	0.90119	42	0.277385	8.72e-05
Author1395	Institution100	Country21	1	7	108	5	18	15.43	1.32063	44	0.232034	2.61e-05
Author1396	Institution47	Country1	1	7	52	5	17	7.43	2.01349	52	0.286438	0.00109724
Author1397	Institution25	Country8	1	5	431	5	17	86.2	1.06944	36	0.283327	3.79e-06
Author1398	Institution199	Country1	1	5	110	5	17	22	0.2	34	0.272947	0.000508
Author1399	Institution95	Country14	1	12	837	5	17	69.75	0.294444	34	0.284197	3.66e-06
Author1400	Institution16	Country1	1	6	96	5	17	16	0.0588235	34	0.298747	0
Author1401	Institution25	Country8	1	6	688	5	17	114.67	0.4171	34	0.294665	1.48e-06
Author1402	Institution117	Country9	1	11	48	5	17	4.36	1.50397	40	0.289353	2.79e-06
Author1403	Institution36	Country5	1	6	140	5	16	23.33	1.31349	42	0.260071	8.13e-07
Author1404	Institution23	Country4	1	6	51	5	16	8.5	0.133333	32	0.256312	2e-09
Author1405	Institution39	Country5	1	6	203	5	16	33.83	0.215909	32	0.299892	5.32e-05
Author1406	Institution73	Country2	1	7	162	5	16	23.14	0.22619	36	0.284602	3.87e-05
Author1407	Institution6	Country1	1	5	270	5	16	54	0.2	32	0.294837	4.75e-07
Author1408	Institution6	Country1	1	5	321	5	16	64.2	0.292832	34	0.296206	9.61e-06
Author1409	Institution121	Country3	1	7	75	5	16	10.71	0.32702	32	0.247054	4.38e-07
Author1410	Institution55	Country17	1	7	124	5	16	17.71	0.0625	32	0.295595	0
Author1411	Institution23	Country4	1	6	194	5	16	32.33	0.133333	32	0.256312	2e-09
Author1412	Institution263	Country1	1	5	150	5	16	30	0.391667	34	0.213088	7.83e-07
Author1413	Institution54	Country13	1	7	222	5	16	31.71	0.0625	32	0.286958	0
Author1414	Institution23	Country4	1	5	126	5	15	25.2	0.209524	34	0.256321	8.08e-07
Author1415	Institution27	Country4	1	7	91	5	15	13	0.784524	34	0.284879	1.93e-05
Author1416	Institution1	Country1	1	5	226	5	15	45.2	0.353968	30	0.285018	2.1e-07
Author1417	Institution288	Country22	1	6	168	5	15	28	0.490909	34	0.281478	0.00016
Author1418	Institution10	Country1	1	6	153	5	15	25.5	0.367857	34	0.236273	1.34e-05
Author1419	Institution54	Country13	1	6	100	5	15	16.67	1.43571	46	0.298947	0.000306
Author1420	Institution304	Country3	1	6	57	5	15	9.5	0.884524	36	0.276093	9.2e-05
Author1421	Institution203	Country1	1	6	166	5	15	27.67	0.391667	36	0.301093	7.89e-05
Author1422	Institution273	Country13	1	9	103	5	15	11.44	0.4	34	0.285254	0.000448
Author1423	Institution493	Country2	1	5	177	5	15	35.4	0.0666667	30	0.299856	0
Author1424	Institution1	Country1	1	5	226	5	15	45.2	0.2	30	0.29525	1.83e-06
Author1425	Institution1	Country1	1	5	128	5	14	25.6	0.0666667	28	0.287218	0
Author1426	Institution2	Country1	1	6	196	5	14	32.67	0.690909	28	0.2201	2.27e-05
Author1427	Institution153	Country2	1	6	167	5	14	27.83	0.859524	38	0.265966	1.6e-05
Author1428	Institution20	Country4	1	10	99	5	14	9.9	0.242857	28	0.286341	2.05e-05
Author1429	Institution10	Country1	1	5	298	5	14	59.6	0.0714286	28	0.243902	0
Author1430	Institution20	Country4	1	5	50	5	14	10	0.315909	28	0.261955	1.49e-07
Author1431	Institution1	Country1	1	7	158	5	14	22.57	0.242857	28	0.283666	9.7e-07
Author1432	Institution2	Country1	1	6	196	5	14	32.67	0.833766	30	0.220106	3.48e-05
Author1433	Institution68	Country1	1	6	90	5	14	15	0.40202	32	0.283401	8.56e-05
Author1434	Institution36	Country5	1	7	600	5	14	85.71	1.02063	36	0.274109	3.85e-05
Author1435	Institution2	Country1	1	5	185	5	14	37	0.333766	28	0.219705	3.08e-05
Author1436	Institution13	Country1	1	5	405	5	14	81	0.692857	34	0.269621	6.66e-05
Author1437	Institution194	Country5	1	6	253	5	14	42.17	0.242857	32	0.296739	0.000122
Author1438	Institution58	Country3	1	7	67	5	14	9.57	0.491667	30	0.28391	0.00016
Author1439	Institution50	Country3	1	6	76	5	14	12.67	0.392857	28	0.224427	1.17e-06
Author1440	Institution48	Country5	1	5	148	5	13	29.6	0.233766	26	0.280324	5.57e-08
Author1441	Institution288	Country22	1	7	221	5	13	31.57	1.12619	40	0.266535	0.000425
Author1442	Institution69	Country4	1	7	109	5	13	15.57	0.201923	26	0.251323	0
Author1443	Institution54	Country13	1	6	151	5	13	25.17	0.553968	26	0.280097	6.79e-08
Author1444	Institution69	Country4	1	5	127	5	13	25.4	0.0769231	26	0.251323	0
Author1445	Institution49	Country3	1	10	80	5	13	8	0.6	26	0.239561	0.000195
Author1446	Institution2	Country1	1	6	171	5	13	28.5	0.524242	26	0.219699	1.91e-05
Author1447	Institution70	Country2	1	7	111	5	13	15.86	0.0769231	26	0.259617	0
Author1448	Institution37	Country7	1	5	201	5	13	40.2	0.0769231	26	0.27277	0
Author1449	Institution118	Country6	1	7	150	5	13	21.43	0.638889	32	0.265919	0.000353
Author1450	Institution158	Country20	1	5	421	5	13	84.2	0.503968	28	0.289441	0.000144
Author1451	Institution100	Country21	1	5	80	5	13	16	0.377778	24	0.283846	8.81e-05
Author1452	Institution186	Country3	1	8	69	5	13	8.62	0.787302	30	0.256685	0.000277
Author1453	Institution7	Country3	1	5	203	5	13	40.6	0.625	32	0.291508	4.41e-05
Author1454	Institution70	Country2	1	6	185	5	13	30.83	0.391667	26	0.285963	2.82e-05
Author1455	Institution13	Country1	1	5	114	5	13	22.8	0.492857	30	0.226577	2.8e-06
Author1456	Institution36	Country5	1	7	308	5	12	44	0.461111	24	0.264529	6.39e-08
Author1457	Institution34	Country1	1	5	300	5	12	60	0.0833333	24	0.254091	0
Author1458	Institution287	Country4	1	5	85	5	12	17	0.0833333	24	0.226037	0
Author1459	Institution203	Country1	1	6	285	5	12	47.5	0.0833333	24	0.259573	0
Author1460	Institution225	Country8	1	6	112	5	12	18.67	0.0833333	24	0.265677	0
Author1461	Institution287	Country4	1	5	74	5	12	14.8	0.0833333	24	0.226037	0
Author1462	Institution7	Country3	1	7	74	5	12	10.57	0.0833333	24	0.283549	0
Author1463	Institution115	Country5	1	6	2965	5	12	494.17	0.222222	24	0.270563	5.88e-08
Author1464	Institution186	Country3	1	5	48	5	12	9.6	0.587302	26	0.213381	1.31e-07
Author1465	Institution295	Country26	1	8	109	5	12	13.62	0.477778	26	0.245194	0.000298
Author1466	Institution25	Country8	1	6	162	5	12	27	0.545635	30	0.272829	0.00111955
Author1467	Institution2	Country1	1	5	197	5	12	39.4	0.509524	26	0.265445	3.77e-05
Author1468	Institution291	Country29	1	5	143	5	12	28.6	0.424242	28	0.296692	8.84e-06
Author1469	Institution4	Country1	1	5	3014	5	12	602.8	0.0833333	24	0.284901	0
Author1470	Institution7	Country3	1	8	123	5	12	15.38	0.309524	24	0.256079	9.14e-05
Author1471	Institution233	Country5	1	6	60	5	12	10	0.492857	26	0.236546	0.000298
Author1472	Institution522	Country1	1	6	170	5	12	28.33	0.0833333	24	0.259573	0
Author1473	Institution105	Country2	1	6	207	5	12	34.5	0.277778	26	0.299702	6.96e-05
Author1474	Institution20	Country4	1	9	73	5	12	8.11	0.242857	24	0.250866	1.14e-07
Author1475	Institution252	Country4	1	6	135	5	12	22.5	0.0769231	24	0.247311	0
Author1476	Institution197	Country1	1	6	378	5	12	63	0.491667	26	0.29718	2.69e-05
Author1477	Institution20	Country4	1	9	155	5	12	17.22	0.619048	26	0.242113	1.65e-05
Author1478	Institution112	Country3	1	7	200	5	12	28.57	0.311111	24	0.283973	0.000109
Author1479	Institution72	Country6	1	6	157	5	12	26.17	0.452381	28	0.287501	5.3e-07
Author1480	Institution75	Country2	1	5	111	5	12	22.2	0.347222	24	0.261477	3.2e-08
Author1481	Institution7	Country3	1	6	159	5	11	26.5	0.0909091	22	0.283105	0
Author1482	Institution42	Country10	1	5	68	5	11	13.6	1.15833	24	0.28563	0.000103
Author1483	Institution15	Country1	1	5	207	5	11	41.4	0.467857	26	0.236031	0.000138
Author1484	Institution7	Country3	1	8	114	5	11	14.25	0.325	24	0.256981	8.43e-06
Author1485	Institution264	Country21	1	9	75	5	11	8.33	0.703968	24	0.219425	1.59e-07
Author1486	Institution15	Country1	1	5	294	5	11	58.8	0.0909091	22	0.263391	0
Author1487	Institution12	Country1	1	6	120	5	11	20	0.442857	24	0.277933	5.81e-07
Author1488	Institution7	Country3	1	6	103	5	11	17.17	0.0909091	22	0.283889	0
Author1489	Institution264	Country21	1	9	57	5	11	6.33	0.703968	24	0.219425	1.59e-07
Author1490	Institution20	Country4	1	5	68	5	11	13.6	0.465909	22	0.261657	0
Author1491	Institution7	Country3	1	7	176	5	11	25.14	0.0909091	22	0.284388	0
Author1492	Institution52	Country3	1	7	178	5	11	25.43	0.57619	22	0.283889	1.47e-07
Author1493	Institution25	Country8	1	5	135	5	11	27	0.433766	22	0.292384	0
Author1494	Institution62	Country3	1	6	256	5	11	42.67	0.433333	24	0.266788	2.71e-05
Author1495	Institution11	Country1	1	5	207	5	10	41.4	0.1	20	0.257198	0
Author1496	Institution27	Country4	1	6	325	5	10	54.17	0.1	20	0.242306	0
Author1497	Institution5	Country1	1	7	217	5	10	31	0.1	20	0.278903	0
Author1498	Institution36	Country5	1	5	154	5	10	30.8	0.378968	20	0.259973	1.4e-08
Author1499	Institution295	Country26	1	15	118	5	10	7.87	0.983333	24	0.194878	3.77e-07
Author1500	Institution2	Country1	1	5	409	5	10	81.8	1.15	24	0.266115	4.1e-05
Author1501	Institution384	Country9	1	5	79	5	10	15.8	0.1	20	0.278341	0
Author1502	Institution189	Country30	1	9	67	5	10	7.44	1.1	22	0.278341	0.00111958
Author1503	Institution93	Country3	1	8	165	5	10	20.62	1.14444	30	0.174088	0.000952
Author1504	Institution183	Country1	1	5	186	5	10	37.2	0.509524	22	0.221746	1.07e-06
Author1505	Institution13	Country1	1	5	163	5	10	32.6	0.2	20	0.256131	0
Author1506	Institution33	Country9	1	6	131	5	10	21.83	0.1	20	0.225977	0
Author1507	Institution11	Country1	1	5	204	5	10	40.8	0.566667	20	0.255915	9.44e-08
Author1508	Institution79	Country10	1	7	147	5	9	21	0.616667	20	0.22456	0.000201
Author1509	Institution48	Country5	1	5	137	5	9	27.4	0.111111	18	0.256148	0
Author1510	Institution2	Country1	1	5	254	5	9	50.8	0.342857	18	0.265204	3.5e-05
Author1511	Institution57	Country1	1	6	321	5	9	53.5	0.111111	18	0.295514	0
Author1512	Institution54	Country13	1	6	76	5	9	12.67	0.111111	18	0.280045	0
Author1513	Institution43	Country2	1	5	281	5	9	56.2	0.111111	18	0.291766	0
Author1514	Institution183	Country1	1	5	206	5	9	41.2	0.309524	18	0.221733	7.1e-07
Author1515	Institution7	Country3	1	8	265	5	9	33.12	0.366667	18	0.250147	6.14e-06
Author1516	Institution19	Country1	1	9	204	5	9	22.67	0.866667	20	0.251065	0.000264
Author1517	Institution54	Country13	1	6	165	5	9	27.5	0.111111	18	0.289496	0
Author1518	Institution117	Country9	1	6	80	5	9	13.33	0.491667	18	0.287468	5.61e-07
Author1519	Institution7	Country3	1	5	52	5	9	10.4	0.111111	18	0.263181	0
Author1520	Institution135	Country6	1	9	110	5	9	12.22	0.366667	18	0.256989	5.45e-06
Author1521	Institution90	Country4	1	6	134	5	9	22.33	0.111111	18	0.277233	0
Author1522	Institution20	Country4	1	5	263	5	9	52.6	0.111111	18	0.235694	0
Author1523	Institution90	Country4	1	5	138	5	9	27.6	0.111111	18	0.277233	0
Author1524	Institution187	Country3	1	7	71	5	9	10.14	0.111111	18	0.185379	0
Author1525	Institution27	Country4	1	6	150	5	9	25	0.111111	18	0.264991	0
Author1526	Institution100	Country21	1	6	86	5	9	14.33	0.111111	18	0.219419	0
Author1527	Institution313	Country1	1	6	65	5	8	10.83	0.125	16	0.196477	0
Author1528	Institution341	Country12	1	5	63	5	8	12.6	0.309524	16	0.251565	1.91e-05
Author1529	Institution91	Country6	1	5	147	5	8	29.4	0.125	16	0.228955	0
Author1530	Institution125	Country13	1	6	202	5	8	33.67	0.125	16	0.232696	0
Author1531	Institution71	Country15	1	6	86	5	8	14.33	0.97619	16	0.278422	1.12e-08
Author1532	Institution1	Country1	1	5	313	5	8	62.6	0.125	16	0.296657	0
Author1533	Institution117	Country9	1	5	70	5	8	14	0.410714	16	0.276657	0
Author1534	Institution184	Country2	1	8	141	5	8	17.62	0.125	16	0.289474	0
Author1535	Institution37	Country7	1	7	147	5	8	21	0.392857	18	0.276304	1.02e-05
Author1536	Institution52	Country3	1	5	381	5	8	76.2	0.222222	16	0.283126	0
Author1537	Institution49	Country3	1	9	54	5	8	6	0.45	16	0.222044	3.45e-05
Author1538	Institution143	Country2	1	7	184	5	8	26.29	0.45	16	0.262499	9.03e-05
Author1539	Institution27	Country4	1	7	158	5	8	22.57	0.125	16	0.282926	0
Author1540	Institution59	Country16	1	11	74	5	8	6.73	0.125	16	0.167667	0
Author1541	Institution1	Country1	1	5	304	5	8	60.8	0.366667	16	0.252216	2.14e-05
Author1542	Institution112	Country3	1	7	88	5	8	12.57	0.125	16	0.206554	0
Author1543	Institution212	Country15	1	5	220	5	8	44	0.267857	16	0.291352	0
Author1544	Institution42	Country10	1	5	731	5	8	146.2	0.333333	16	0.254927	1.55e-06
Author1545	Institution53	Country7	1	6	79	5	8	13.17	0.125	16	0.266489	0
Author1546	Institution5	Country1	1	7	133	5	8	19	0.392857	16	0.28564	1.58e-05
Author1547	Institution264	Country21	1	5	49	5	8	9.8	0.592857	16	0.2194	3.59e-08
Author1548	Institution49	Country3	1	6	89	5	8	14.83	0.625	16	0.283942	0
Author1549	Institution73	Country2	1	5	638	5	7	127.6	0.142857	14	0.246676	0
Author1550	Institution48	Country5	1	6	111	5	7	18.5	0.142857	14	0.28021	0
Author1551	Institution27	Country4	1	6	175	5	7	29.17	0.45	14	0.278934	1.73e-06
Author1552	Institution5	Country1	1	5	322	5	7	64.4	0.142857	14	0.261405	0
Author1553	Institution11	Country1	1	5	292	5	7	58.4	0.142857	14	0.261081	0
Author1554	Institution186	Country3	1	6	209	5	7	34.83	0.309524	14	0.213345	0
Author1555	Institution13	Country1	1	5	413	5	7	82.6	0.142857	14	0.2499	0
Author1556	Institution146	Country2	1	6	102	5	7	17	0.142857	14	0.231412	0
Author1557	Institution17	Country2	1	5	655	5	7	131	0.142857	14	0.234297	0
Author1558	Institution13	Country1	1	5	84	5	7	16.8	0.142857	14	0.283253	0
Author1559	Institution40	Country2	1	5	152	5	7	30.4	0.142857	14	0.227651	0
Author1560	Institution7	Country3	1	5	185	5	7	37	0.142857	14	0.233915	0
Author1561	Institution91	Country6	1	5	158	5	7	31.6	0.142857	14	0.244594	0
Author1562	Institution9	Country6	1	5	156	5	7	31.2	0.142857	14	0.225701	0
Author1563	Institution11	Country1	1	5	102	5	7	20.4	0.142857	14	0.284676	0
Author1564	Institution91	Country6	1	5	192	5	7	38.4	0.142857	14	0.235372	0
Author1565	Institution119	Country19	1	5	210	5	7	42	0.142857	14	0.261171	0
Author1566	Institution121	Country3	1	7	112	5	7	16	0.392857	14	0.246268	0
Author1567	Institution19	Country1	1	9	204	5	7	22.67	0.45	14	0.202148	2.24e-06
Author1568	Institution7	Country3	1	6	501	5	7	83.5	0.125	14	0.283116	0
Author1569	Institution8	Country1	1	5	416	5	7	83.2	0.142857	14	0.266526	0
Author1570	Institution1	Country1	1	5	344	5	7	68.8	0.142857	14	0.296171	0
Author1571	Institution217	Country4	1	6	79	5	6	13.17	0.366667	12	0.248111	0
Author1572	Institution20	Country4	1	5	77	5	6	15.4	0.166667	12	0.219858	0
Author1573	Institution137	Country1	1	5	105	5	6	21	0.166667	12	0.252233	0
Author1574	Institution17	Country2	1	5	394	5	6	78.8	0.166667	12	0.287457	0
Author1575	Institution42	Country10	1	5	216	5	6	43.2	0.166667	12	0.279262	0
Author1576	Institution163	Country3	1	6	83	5	6	13.83	0.583333	12	0.259448	0.000448
Author1577	Institution87	Country6	1	5	378	5	6	75.6	0.166667	12	0.242438	0
Author1578	Institution25	Country8	1	8	84	5	6	10.5	0.4	12	0.262753	6.99e-09
Author1579	Institution16	Country1	1	5	162	5	6	32.4	0.166667	12	0.29036	0
Author1580	Institution20	Country4	1	5	78	5	6	15.6	0.166667	12	0.219858	0
Author1581	Institution73	Country2	1	6	162	5	6	27	0.166667	12	0.231843	0
Author1582	Institution71	Country15	1	5	80	5	6	16	0.166667	12	0.278239	0
Author1583	Institution19	Country1	1	5	127	5	5	25.4	0.2	10	0.220189	0
Author1584	Institution23	Country4	1	6	207	5	5	34.5	0.2	10	0.225166	0
Author1585	Institution48	Country5	1	5	394	5	5	78.8	0.2	10	0.288364	0
Author1586	Institution4	Country1	1	6	229	5	5	38.17	0.2	10	0.261603	0
Author1587	Institution49	Country3	1	8	101	5	5	12.62	0.2	10	0.200498	0
Author1588	Institution271	Country3	1	6	156	5	5	26	0.2	10	0.193625	0
Author1589	Institution29	Country3	1	10	280	5	5	28	0.2	10	0.187323	0
Author1590	Institution163	Country3	1	7	296	5	5	42.29	0.2	10	0.182456	0
Author1591	Institution1	Country1	1	6	227	5	5	37.83	0.2	10	0.243308	0
Author1592	Institution11	Country1	1	6	87	5	5	14.5	0.2	10	0.237508	0
Author1593	Institution183	Country1	1	7	243	5	5	34.71	0.2	10	0.219444	0
Author1594	Institution5	Country1	1	7	238	5	5	34	0.2	10	0.178938	0
Author1595	Institution15	Country1	1	6	184	5	4	30.67	0.25	8	0.255364	0
Author1596	Institution2	Country1	1	7	275	5	4	39.29	0.25	8	0.265352	0
Author1597	Institution12	Country1	1	6	193	5	4	32.17	0.25	8	0.236354	0
Author1598	Institution184	Country2	1	6	126	5	4	21	0.25	8	0.225426	0
Author1599	Institution12	Country1	1	5	482	5	4	96.4	0.25	8	0.27778	0
Author1600	Institution118	Country6	1	5	106	5	4	21.2	0.25	8	0.23316	0
Author1601	Institution529	Country3	1	5	116	5	4	23.2	0.25	8	0.28301	0
Author1602	Institution374	Country12	1	7	89	5	4	12.71	0.25	8	0.208803	0
Author1603	Institution2	Country1	1	5	123	5	4	24.6	0.25	8	0.254824	0
Author1604	Institution1	Country1	1	5	266	5	3	53.2	0.833333	6	0.233003	0
Author1605	Institution43	Country2	1	5	276	5	3	55.2	0.333333	6	0.282001	0
Author1606	Institution7	Country3	1	5	172	5	3	34.4	1.33333	6	0.197942	0
Author1607	Institution20	Country4	1	8	165	5	3	20.62	0.333333	6	0.18272	0
Author1608	Institution34	Country1	1	5	239	5	2	47.8	0.5	4	0.178926	0
Author1609	Institution12	Country1	1	5	179	5	2	35.8	0.5	4	0.277577	0
Author1610	Institution71	Country15	1	8	124	4	64	15.5	1.04367	180	0.321563	0.000156
Author1611	Institution75	Country2	1	7	225	4	63	32.14	0.802849	180	0.317143	0.000216
Author1612	Institution39	Country5	1	5	124	4	62	24.8	0.658254	158	0.330739	0.00018
Author1613	Institution87	Country6	1	4	65	4	57	16.25	0.824641	152	0.349563	0.000556
Author1614	Institution5	Country1	1	4	162	4	54	40.5	1.9747	194	0.322013	0.00077
Author1615	Institution9	Country6	1	8	68	4	54	8.5	1.79324	192	0.348937	0.00572667
Author1616	Institution71	Country15	1	8	182	4	53	22.75	0.785822	124	0.326894	0.000137
Author1617	Institution17	Country2	1	5	102	4	50	20.4	1.66463	136	0.315666	0.00033
Author1618	Institution69	Country4	1	6	18	4	47	3	0.752356	136	0.309162	0.000473
Author1619	Institution5	Country1	1	5	64	4	44	12.8	0.523956	104	0.310896	4.91e-05
Author1620	Institution522	Country1	1	5	42	4	44	8.4	0.592453	104	0.312921	0.000744
Author1621	Institution43	Country2	1	7	144	4	44	20.57	0.380137	112	0.302811	4.97e-05
Author1622	Institution75	Country2	1	7	71	4	44	10.14	0.46655	126	0.311969	0.00066
Author1623	Institution9	Country6	1	5	61	4	42	12.2	0.416917	100	0.332492	0.000389
Author1624	Institution48	Country5	1	6	53	4	40	8.83	0.994877	84	0.309666	5.01e-05
Author1625	Institution49	Country3	1	4	102	4	40	25.5	0.605381	102	0.306231	0.000917
Author1626	Institution54	Country13	1	9	69	4	39	7.67	0.574603	98	0.298278	5.77e-05
Author1627	Institution17	Country2	1	4	207	4	39	51.75	0.199034	98	0.301069	0.000318
Author1628	Institution71	Country15	1	4	176	4	39	44	0.601777	84	0.303052	1.53e-05
Author1629	Institution54	Country13	1	6	81	4	39	13.5	0.275	90	0.294711	2.26e-05
Author1630	Institution39	Country5	1	4	276	4	38	69	0.576923	98	0.326866	0.000241
Author1631	Institution54	Country13	1	5	114	4	38	22.8	0.205409	88	0.297693	2.89e-05
Author1632	Institution7	Country3	1	4	169	4	38	42.25	1.76034	116	0.292847	0.00188905
Author1633	Institution9	Country6	1	5	139	4	36	27.8	0.697258	98	0.301344	0.000326
Author1634	Institution27	Country4	1	5	146	4	34	29.2	0.631746	84	0.295078	0.000101
Author1635	Institution13	Country1	1	5	75	4	34	15	0.231443	84	0.293583	0.000381
Author1636	Institution71	Country15	1	5	208	4	34	41.6	0.832272	84	0.30607	5.97e-05
Author1637	Institution224	Country2	1	8	87	4	32	10.88	0.257576	70	0.295089	1.98e-05
Author1638	Institution1	Country1	1	4	227	4	32	56.75	0.35873	76	0.308696	0.000125
Author1639	Institution36	Country5	1	6	43	4	32	7.17	0.646368	92	0.306503	0.000255
Author1640	Institution52	Country3	1	11	83	4	32	7.55	0.615873	84	0.288945	0.000692
Author1641	Institution38	Country2	1	5	165	4	32	33	0.510256	72	0.305701	2.24e-05
Author1642	Institution1	Country1	1	6	47	4	32	7.83	0.624679	104	0.291856	0.000212
Author1643	Institution7	Country3	1	8	126	4	32	15.75	0.03125	64	0.288484	0
Author1644	Institution12	Country1	1	4	80	4	31	20	0.233333	66	0.331273	6.03e-05
Author1645	Institution36	Country5	1	4	118	4	30	29.5	0.339078	76	0.303028	6.33e-05
Author1646	Institution9	Country6	1	5	174	4	30	34.8	0.114286	60	0.29616	0.000114
Author1647	Institution39	Country5	1	4	53	4	30	13.25	0.328943	66	0.301356	1.12e-05
Author1648	Institution29	Country3	1	6	393	4	30	65.5	1.14467	70	0.237137	0.000249
Author1649	Institution7	Country3	1	7	54	4	30	7.71	0.315018	72	0.287948	0.000224
Author1650	Institution28	Country1	1	8	69	4	30	8.62	1.47346	126	0.314933	0.000573
Author1651	Institution55	Country17	1	5	178	4	30	35.6	0.596561	66	0.326543	6.34e-05
Author1652	Institution116	Country3	1	4	215	4	30	53.75	0.296221	60	0.292294	8.07e-06
Author1653	Institution2	Country1	1	7	37	4	30	5.29	1.03496	86	0.288792	0.000579
Author1654	Institution20	Country4	1	6	28	4	29	4.67	0.233333	62	0.30263	9.68e-05
Author1655	Institution35	Country2	1	7	95	4	29	13.57	0.298333	76	0.298806	3.33e-05
Author1656	Institution7	Country3	1	9	27	4	29	3	0.452632	76	0.286882	0.000327
Author1657	Institution58	Country3	1	6	121	4	29	20.17	1.96948	104	0.292148	7.36e-05
Author1658	Institution50	Country3	1	8	70	4	29	8.75	0.572707	64	0.286611	0.000296
Author1659	Institution9	Country6	1	6	86	4	28	14.33	0.711905	70	0.293935	9.91e-05
Author1660	Institution71	Country15	1	4	250	4	28	62.5	0.25873	60	0.300962	7.19e-06
Author1661	Institution407	Country4	1	8	152	4	28	19	2.76303	94	0.289894	0.000828
Author1662	Institution1	Country1	1	4	86	4	27	21.5	0.559524	72	0.298055	0.000126
Author1663	Institution118	Country6	1	6	98	4	27	16.33	5.25119	96	0.30654	0.00530468
Author1664	Institution62	Country3	1	4	209	4	27	52.25	0.621368	62	0.289585	7.94e-06
Author1665	Institution20	Country4	1	5	36	4	27	7.2	0.74561	68	0.259254	0.000332
Author1666	Institution27	Country4	1	8	85	4	27	10.62	0.864881	66	0.295848	3.21e-05
Author1667	Institution4	Country1	1	5	179	4	27	35.8	0.285714	56	0.298935	0.0002
Author1668	Institution2	Country1	1	6	145	4	27	24.17	0.277778	56	0.285845	5.14e-06
Author1669	Institution80	Country7	1	4	320	4	26	80	0.254701	58	0.311867	0.000119
Author1670	Institution37	Country7	1	4	187	4	26	46.75	0.650672	76	0.288254	0.000108
Author1671	Institution25	Country8	1	4	389	4	26	97.25	1.03099	56	0.294129	4.38e-05
Author1672	Institution52	Country3	1	4	415	4	25	103.75	0.408333	52	0.288199	7.15e-07
Author1673	Institution279	Country2	1	5	79	4	25	15.8	0.779304	58	0.297052	9.64e-06
Author1674	Institution22	Country1	1	4	123	4	25	30.75	0.922222	62	0.325088	0.000499
Author1675	Institution27	Country4	1	9	37	4	24	4.11	0.301923	52	0.309376	3.14e-05
Author1676	Institution55	Country17	1	5	42	4	24	8.4	0.4218	52	0.294631	2.8e-05
Author1677	Institution52	Country3	1	4	94	4	24	23.5	0.0416667	48	0.288178	0
Author1678	Institution25	Country8	1	4	477	4	24	119.25	1.83248	66	0.275023	1.78e-05
Author1679	Institution121	Country3	1	4	49	4	24	12.25	0.696068	62	0.290182	0.000612
Author1680	Institution13	Country1	1	11	56	4	23	5.09	1.40119	60	0.29653	0.000283
Author1681	Institution64	Country4	1	5	184	4	23	36.8	0.169935	48	0.290072	1.89e-05
Author1682	Institution350	Country1	1	8	47	4	23	5.88	0.0434783	46	0.237218	0
Author1683	Institution356	Country5	1	4	51	4	23	12.75	0.175	50	0.290638	4.05e-06
Author1684	Institution13	Country1	1	4	180	4	23	45	0.265873	48	0.255252	0.000152
Author1685	Institution24	Country1	1	5	134	4	23	26.8	0.0434783	46	0.237218	0
Author1686	Institution2	Country1	1	6	121	4	23	20.17	0.194444	48	0.285802	4.84e-06
Author1687	Institution4	Country1	1	4	131	4	22	32.75	0.280952	46	0.299006	3.49e-05
Author1688	Institution36	Country5	1	8	54	4	22	6.75	0.646825	58	0.286082	0.000229
Author1689	Institution39	Country5	1	4	37	4	22	9.25	0.25202	66	0.290694	2.32e-05
Author1690	Institution15	Country1	1	5	98	4	22	19.6	1.79762	56	0.30959	0.00203593
Author1691	Institution1	Country1	1	11	36	4	22	3.27	2.96468	52	0.297401	0.000185
Author1692	Institution7	Country3	1	4	126	4	22	31.5	0.478943	52	0.28564	6.13e-06
Author1693	Institution100	Country21	1	8	64	4	22	8	1.9625	58	0.235416	6.66e-05
Author1694	Institution37	Country7	1	10	171	4	22	17.1	0.734524	44	0.298324	6.51e-05
Author1695	Institution71	Country15	1	5	48	4	22	9.6	0.784524	50	0.30716	1.5e-05
Author1696	Institution9	Country6	1	5	80	4	22	16	0.138528	58	0.258944	1.42e-05
Author1697	Institution90	Country4	1	5	56	4	22	11.2	0.677381	46	0.293141	3.22e-05
Author1698	Institution2	Country1	1	4	35	4	21	8.75	0.585354	52	0.285769	4.65e-05
Author1699	Institution314	Country2	1	5	24	4	21	4.8	1.15833	44	0.308784	0.000125
Author1700	Institution109	Country1	1	4	50	4	21	12.5	0.047619	42	0.309388	0
Author1701	Institution1	Country1	1	6	261	4	21	43.5	0.941667	52	0.30275	0.000712
Author1702	Institution3	Country1	1	8	138	4	21	17.25	1.02095	62	0.222363	0.00127307
Author1703	Institution100	Country21	1	7	129	4	21	18.43	0.429167	46	0.26676	0.000664
Author1704	Institution20	Country4	1	6	106	4	21	17.67	0.445971	50	0.283676	4.49e-05
Author1705	Institution6	Country1	1	4	45	4	20	11.25	0.195489	44	0.296715	1.13e-05
Author1706	Institution119	Country19	1	7	37	4	20	5.29	0.645833	42	0.284335	6.41e-06
Author1707	Institution39	Country5	1	5	99	4	20	19.8	0.05	40	0.280646	0
Author1708	Institution27	Country4	1	10	87	4	20	8.7	0.509524	48	0.294986	2.52e-05
Author1709	Institution42	Country10	1	5	94	4	20	18.8	3.52738	72	0.283984	0.00211451
Author1710	Institution250	Country15	1	4	62	4	20	15.5	0.166667	40	0.298759	3.61e-07
Author1711	Institution203	Country1	1	9	87	4	20	9.67	0.205357	44	0.298594	0.000435
Author1712	Institution17	Country2	1	4	103	4	20	25.75	0.40754	46	0.287077	9.89e-05
Author1713	Institution202	Country6	1	6	26	4	20	4.33	0.597558	52	0.271901	0.000481
Author1714	Institution13	Country1	1	6	307	4	20	51.17	0.402778	46	0.257582	0.000125
Author1715	Institution119	Country19	1	4	208	4	20	52	0.149733	40	0.297997	1.55e-05
Author1716	Institution7	Country3	1	6	450	4	20	75	0.692929	52	0.288298	0.000103
Author1717	Institution48	Country5	1	4	179	4	20	44.75	0.05	40	0.261549	0
Author1718	Institution11	Country1	1	6	131	4	20	21.83	1.16908	42	0.26145	6.6e-06
Author1719	Institution55	Country17	1	5	89	4	20	17.8	0.938492	50	0.2989	1.03e-05
Author1720	Institution52	Country3	1	7	68	4	20	9.71	1.08773	52	0.298067	6.02e-05
Author1721	Institution11	Country1	1	4	166	4	19	41.5	0.356685	38	0.262789	5.66e-06
Author1722	Institution6	Country1	1	5	284	4	19	56.8	0.455988	44	0.286082	1.43e-05
Author1723	Institution25	Country8	1	9	87	4	19	9.67	0.840079	46	0.283528	2.01e-05
Author1724	Institution323	Country5	1	7	82	4	19	11.71	0.30202	42	0.24384	1.72e-06
Author1725	Institution19	Country1	1	4	359	4	19	89.75	0.201681	40	0.299549	9.38e-06
Author1726	Institution552	Country3	1	4	61	4	19	15.25	0.401923	42	0.23017	7.43e-07
Author1727	Institution5	Country1	1	4	238	4	19	59.5	0.166667	38	0.291811	2.01e-05
Author1728	Institution36	Country5	1	4	123	4	19	30.75	0.0526316	38	0.301213	0
Author1729	Institution17	Country2	1	4	173	4	19	43.25	0.146465	38	0.285179	3.53e-06
Author1730	Institution162	Country2	1	4	250	4	19	62.5	0.183333	38	0.302232	3.46e-05
Author1731	Institution3	Country1	1	5	118	4	19	23.6	0.34359	40	0.208585	3.4e-05
Author1732	Institution36	Country5	1	4	222	4	19	55.5	0.0526316	38	0.301213	0
Author1733	Institution52	Country3	1	6	115	4	19	19.17	0.847655	42	0.284229	2.51e-06
Author1734	Institution3	Country1	1	6	91	4	18	15.17	0.20202	38	0.277111	0.00293029
Author1735	Institution36	Country5	1	5	73	4	18	14.6	0.319444	42	0.287229	1.56e-05
Author1736	Institution36	Country5	1	4	77	4	18	19.25	0.313131	40	0.267051	1.11e-05
Author1737	Institution9	Country6	1	5	81	4	18	16.2	1.01944	42	0.285866	3.31e-05
Author1738	Institution153	Country2	1	6	83	4	18	13.83	0.799603	52	0.290805	0.000118
Author1739	Institution1	Country1	1	4	24	4	18	6	0.36859	38	0.279303	1.5e-06
Author1740	Institution48	Country5	1	4	49	4	18	12.25	0.267832	36	0.280749	3.52e-07
Author1741	Institution100	Country21	1	6	39	4	18	6.5	0.670833	34	0.226031	2.41e-06
Author1742	Institution507	Country12	1	4	47	4	18	11.75	0.413131	40	0.267833	1.83e-06
Author1743	Institution80	Country7	1	4	320	4	18	80	0.0555556	36	0.303089	0
Author1744	Institution52	Country3	1	5	106	4	18	21.2	0.890079	40	0.284346	0.000129
Author1745	Institution187	Country3	1	9	38	4	18	4.22	1.38248	38	0.209593	5.96e-05
Author1746	Institution288	Country22	1	4	143	4	18	35.75	0.687302	38	0.280438	1.4e-06
Author1747	Institution121	Country3	1	14	36	4	18	2.57	1.56273	52	0.254354	5.69e-05
Author1748	Institution121	Country3	1	5	33	4	18	6.6	0.65202	38	0.249851	3.73e-06
Author1749	Institution6	Country1	1	5	178	4	18	35.6	0.173611	44	0.277669	8.18e-06
Author1750	Institution100	Country21	1	7	47	4	18	6.71	0.8375	40	0.226051	1.63e-05
Author1751	Institution15	Country1	1	4	112	4	18	28	0.45202	38	0.268972	0.000189
Author1752	Institution36	Country5	1	5	125	4	18	25	0.473748	42	0.284303	1.73e-05
Author1753	Institution52	Country3	1	4	139	4	17	34.75	0.402778	42	0.283285	5.62e-07
Author1754	Institution27	Country4	1	4	92	4	17	23	0.516667	44	0.281509	2.35e-05
Author1755	Institution48	Country5	1	5	85	4	17	17	0.322222	34	0.280936	1.04e-05
Author1756	Institution9	Country6	1	4	88	4	17	22	0.616667	40	0.25875	0.000162
Author1757	Institution7	Country3	1	4	131	4	17	32.75	0.366667	38	0.288923	0.000265
Author1758	Institution7	Country3	1	4	200	4	17	50	0.183333	34	0.288221	1.02e-06
Author1759	Institution398	Country21	1	6	86	4	17	14.33	0.145833	32	0.226024	1.11e-06
Author1760	Institution37	Country7	1	6	66	4	17	11	0.90119	44	0.282526	0.000251
Author1761	Institution1	Country1	1	4	146	4	17	36.5	1.00043	34	0.293821	2.86e-06
Author1762	Institution27	Country4	1	4	72	4	17	18	0.889683	38	0.256928	7.96e-06
Author1763	Institution199	Country1	1	4	105	4	17	26.25	0.2	34	0.272947	0.000508
Author1764	Institution86	Country6	1	4	158	4	17	39.5	0.378968	34	0.293243	5.66e-06
Author1765	Institution5	Country1	1	4	245	4	17	61.25	0.391667	36	0.296356	9.92e-06
Author1766	Institution73	Country2	1	6	178	4	16	29.67	0.194444	32	0.28737	4.2e-06
Author1767	Institution150	Country10	1	4	81	4	16	20.25	1.35043	46	0.287795	2.35e-05
Author1768	Institution27	Country4	1	5	104	4	16	20.8	0.792857	42	0.296171	6.75e-05
Author1769	Institution11	Country1	1	5	227	4	16	45.4	0.171429	32	0.242733	4.32e-06
Author1770	Institution20	Country4	1	5	102	4	16	20.4	0.333766	32	0.26182	2.43e-06
Author1771	Institution27	Country4	1	6	222	4	16	37	0.700433	36	0.251898	4.99e-06
Author1772	Institution107	Country14	1	4	118	4	16	29.5	0.442857	34	0.256191	2.15e-05
Author1773	Institution1	Country1	1	6	202	4	16	33.67	0.0625	32	0.282957	0
Author1774	Institution7	Country3	1	6	460	4	16	76.67	0.190909	32	0.234456	1.87e-06
Author1775	Institution34	Country1	1	4	164	4	16	41	0.266667	36	0.287349	0.00268455
Author1776	Institution1	Country1	1	4	140	4	16	35	0.183333	32	0.287512	1.2e-06
Author1777	Institution4	Country1	1	6	70	4	16	11.67	0.0625	32	0.27704	0
Author1778	Institution279	Country2	1	4	124	4	16	31	0.21978	32	0.292779	9.88e-07
Author1779	Institution123	Country11	1	4	156	4	16	39	1.40758	34	0.273015	1.21e-05
Author1780	Institution150	Country10	1	4	135	4	16	33.75	0.342857	32	0.282074	4.93e-07
Author1781	Institution36	Country5	1	5	52	4	16	10.4	0.211111	32	0.288693	1.42e-05
Author1782	Institution23	Country4	1	5	31	4	16	6.2	0.133333	32	0.256312	2e-09
Author1783	Institution25	Country8	1	8	72	4	16	9	0.730159	34	0.285802	6.25e-05
Author1784	Institution113	Country6	1	4	70	4	16	17.5	0.493687	34	0.289143	2.17e-07
Author1785	Institution11	Country1	1	4	136	4	15	34	0.583333	30	0.255021	0.000151
Author1786	Institution2	Country1	1	4	289	4	15	72.25	0.368132	30	0.291162	3.88e-09
Author1787	Institution9	Country6	1	4	96	4	15	24	0.225	30	0.250974	5.38e-05
Author1788	Institution36	Country5	1	5	207	4	15	41.4	0.603968	36	0.265687	2.28e-05
Author1789	Institution20	Country4	1	5	159	4	15	31.8	0.24359	32	0.217933	9.73e-07
Author1790	Institution27	Country4	1	4	63	4	15	15.75	0.148352	30	0.300914	1.03e-07
Author1791	Institution160	Country2	1	5	97	4	15	19.4	0.409524	34	0.280739	6.19e-05
Author1792	Institution2	Country1	1	4	303	4	15	75.75	0.368132	30	0.291162	3.88e-09
Author1793	Institution62	Country3	1	7	70	4	15	10	1.90635	34	0.270805	5.97e-05
Author1794	Institution46	Country1	1	5	86	4	15	17.2	0.236111	30	0.296797	7.71e-06
Author1795	Institution62	Country3	1	5	133	4	15	26.6	0.569444	30	0.261919	1.28e-06
Author1796	Institution13	Country1	1	4	910	4	15	227.5	0.0666667	30	0.237352	0
Author1797	Institution4	Country1	1	4	192	4	15	48	0.0666667	30	0.293901	0
Author1798	Institution23	Country4	1	4	26	4	15	6.5	0.0666667	30	0.256304	0
Author1799	Institution36	Country5	1	4	98	4	15	24.5	0.0666667	30	0.28049	0
Author1800	Institution186	Country3	1	6	37	4	15	6.17	0.545635	38	0.213417	6.98e-07
Author1801	Institution87	Country6	1	5	80	4	15	16	0.0666667	30	0.299856	0
Author1802	Institution52	Country3	1	9	51	4	15	5.67	0.211111	30	0.229301	1.12e-07
Author1803	Institution6	Country1	1	4	73	4	15	18.25	0.225	30	0.278985	3.19e-06
Author1804	Institution12	Country1	1	4	119	4	15	29.75	0.211111	30	0.279334	1.86e-06
Author1805	Institution5	Country1	1	4	367	4	15	91.75	0.852381	36	0.30417	0.00018
Author1806	Institution2	Country1	1	4	289	4	15	72.25	0.368132	30	0.291162	3.88e-09
Author1807	Institution3	Country1	1	6	145	4	15	24.17	1.19286	44	0.263145	0.00258456
Author1808	Institution100	Country21	1	4	72	4	15	18	0.822222	30	0.283878	0.000247
Author1809	Institution54	Country13	1	6	149	4	14	24.83	0.183333	28	0.292971	2.8e-08
Author1810	Institution147	Country5	1	4	218	4	14	54.5	0.358766	28	0.291106	1.24e-06
Author1811	Institution32	Country5	1	4	410	4	14	102.5	0.22619	34	0.310896	6.62e-05
Author1812	Institution188	Country6	1	4	349	4	14	87.25	0.242857	28	0.28921	0
Author1813	Institution36	Country5	1	4	95	4	14	23.75	0.503968	28	0.260088	7.43e-07
Author1814	Institution25	Country8	1	6	25	4	14	4.17	0.211111	28	0.281676	7.26e-06
Author1815	Institution1	Country1	1	4	142	4	14	35.5	0.40202	30	0.284048	2.91e-06
Author1816	Institution11	Country1	1	4	226	4	14	56.5	0.0714286	28	0.252451	0
Author1817	Institution28	Country1	1	4	229	4	14	57.25	0.267857	28	0.287545	5.96e-05
Author1818	Institution10	Country1	1	4	293	4	14	73.25	0.0714286	28	0.243902	0
Author1819	Institution39	Country5	1	4	61	4	14	15.25	0.236111	28	0.261045	8.42e-07
Author1820	Institution10	Country1	1	4	290	4	14	72.5	0.0714286	28	0.243902	0
Author1821	Institution89	Country9	1	6	40	4	14	6.67	1.09091	32	0.241843	0.00160293
Author1822	Institution7	Country3	1	6	173	4	14	28.83	0.2	28	0.225179	8.47e-07
Author1823	Institution160	Country2	1	4	291	4	14	72.75	0.0714286	28	0.286654	0
Author1824	Institution113	Country6	1	4	134	4	14	33.5	0.566667	30	0.282315	3.31e-05
Author1825	Institution62	Country3	1	5	102	4	14	20.4	0.2	28	0.286589	1.11e-07
Author1826	Institution7	Country3	1	4	220	4	14	55	0.0714286	28	0.240198	0
Author1827	Institution11	Country1	1	4	400	4	14	100	0.0714286	28	0.243902	0
Author1828	Institution5	Country1	1	4	224	4	14	56	0.652381	30	0.297203	2.05e-05
Author1829	Institution210	Country3	1	4	240	4	13	60	0.0769231	26	0.2832	0
Author1830	Institution62	Country3	1	4	25	4	13	6.25	0.0769231	26	0.268335	0
Author1831	Institution14	Country1	1	4	501	4	13	125.25	0.285714	26	0.308646	0.00022
Author1832	Institution27	Country4	1	9	90	4	13	10	0.242857	26	0.269411	1.41e-06
Author1833	Institution48	Country5	1	4	49	4	13	12.25	0.0769231	26	0.280697	0
Author1834	Institution13	Country1	1	4	55	4	13	13.75	0.242857	26	0.226563	1.22e-06
Author1835	Institution190	Country1	1	4	196	4	13	49	0.483333	38	0.259635	0.00156709
Author1836	Institution12	Country1	1	5	87	4	13	17.4	0.733333	26	0.299762	4.84e-06
Author1837	Institution62	Country3	1	4	25	4	13	6.25	0.0769231	26	0.268335	0
Author1838	Institution1	Country1	1	4	258	4	13	64.5	1.76111	44	0.280968	0.00123649
Author1839	Institution1	Country1	1	4	259	4	13	64.75	0.4	30	0.299785	5.43e-05
Author1840	Institution1	Country1	1	4	114	4	13	28.5	0.4	26	0.299762	4.84e-06
Author1841	Institution24	Country1	1	4	26	4	13	6.5	0.0769231	26	0.279108	0
Author1842	Institution288	Country22	1	5	210	4	13	42	0.834524	36	0.27955	0.000352
Author1843	Institution69	Country4	1	5	94	4	13	18.8	0.201923	26	0.251323	0
Author1844	Institution53	Country7	1	5	72	4	13	14.4	0.236111	26	0.243285	2.19e-05
Author1845	Institution210	Country3	1	6	143	4	13	23.83	0.236111	26	0.283179	1.4e-07
Author1846	Institution11	Country1	1	4	79	4	13	19.75	0.40404	26	0.257381	1.13e-08
Author1847	Institution5	Country1	1	4	131	4	13	32.75	0.425	30	0.278954	5.03e-06
Author1848	Institution70	Country2	1	6	99	4	13	16.5	0.0769231	26	0.259617	0
Author1849	Institution50	Country3	1	4	68	4	13	17	0.0769231	26	0.286535	0
Author1850	Institution421	Country18	1	8	22	4	12	2.75	0.3	26	0.193472	0.000895
Author1851	Institution23	Country4	1	4	312	4	12	78	0.0833333	24	0.294357	0
Author1852	Institution60	Country2	1	4	394	4	12	98.5	0.225	24	0.282284	1.27e-06
Author1853	Institution69	Country4	1	4	168	4	12	42	0.153846	24	0.247311	0
Author1854	Institution233	Country5	1	5	49	4	12	9.8	0.82619	26	0.236546	0.000298
Author1855	Institution321	Country7	1	5	82	4	12	16.4	0.0833333	24	0.289784	0
Author1856	Institution287	Country4	1	4	77	4	12	19.25	0.0833333	24	0.226037	0
Author1857	Institution178	Country8	1	5	60	4	12	12	0.660714	24	0.236038	3.52e-06
Author1858	Institution69	Country4	1	4	166	4	12	41.5	0.0769231	24	0.247311	0
Author1859	Institution42	Country10	1	6	90	4	12	15	0.266667	28	0.279488	0.00027
Author1860	Institution186	Country3	1	4	39	4	12	9.75	0.378968	24	0.213375	5.69e-08
Author1861	Institution133	Country12	1	4	62	4	12	15.5	0.0833333	24	0.263446	0
Author1862	Institution54	Country13	1	4	444	4	12	111	0.25	26	0.289795	1.39e-06
Author1863	Institution52	Country3	1	5	487	4	12	97.4	0.0833333	24	0.283761	0
Author1864	Institution59	Country16	1	7	108	4	12	15.43	0.0833333	24	0.167682	0
Author1865	Institution39	Country5	1	4	58	4	12	14.5	0.20202	24	0.283443	9.35e-08
Author1866	Institution75	Country2	1	4	117	4	12	29.25	0.347222	24	0.261477	3.2e-08
Author1867	Institution178	Country8	1	4	48	4	12	12	0.660714	24	0.236038	3.52e-06
Author1868	Institution50	Country3	1	7	51	4	12	7.29	0.325	24	0.303695	5.3e-05
Author1869	Institution52	Country3	1	4	100	4	12	25	0.208333	24	0.283549	0
Author1870	Institution27	Country4	1	4	261	4	12	65.25	0.0833333	24	0.28473	0
Author1871	Institution17	Country2	1	4	131	4	12	32.75	0.311111	26	0.298888	7.16e-05
Author1872	Institution75	Country2	1	4	72	4	12	18	0.534524	24	0.261531	2.33e-08
Author1873	Institution59	Country16	1	8	51	4	12	6.38	0.0833333	24	0.167682	0
Author1874	Institution52	Country3	1	4	231	4	12	57.75	0.0833333	24	0.284901	0
Author1875	Institution149	Country1	1	4	83	4	12	20.75	0.0833333	24	0.259573	0
Author1876	Institution27	Country4	1	5	67	4	12	13.4	0.491667	26	0.285436	8.02e-06
Author1877	Institution27	Country4	1	4	178	4	12	44.5	0.277778	24	0.283116	1.26e-06
Author1878	Institution20	Country4	1	4	108	4	11	27	0.309524	22	0.260624	4.03e-06
Author1879	Institution17	Country2	1	4	56	4	11	14	0.277778	22	0.26289	7.35e-08
Author1880	Institution202	Country6	1	5	140	4	11	28	0.211111	22	0.266106	2.32e-06
Author1881	Institution73	Country2	1	5	115	4	11	23	0.20202	22	0.285404	0
Author1882	Institution72	Country6	1	7	75	4	11	10.71	0.35	24	0.288649	6.75e-05
Author1883	Institution91	Country6	1	4	92	4	11	23	0.285714	22	0.236967	6.4e-06
Author1884	Institution395	Country5	1	4	187	4	11	46.75	0.0909091	22	0.281082	0
Author1885	Institution135	Country6	1	4	120	4	11	30	0.433333	24	0.284048	3.45e-05
Author1886	Institution12	Country1	1	4	30	4	11	7.5	0.281818	22	0.294083	0
Author1887	Institution12	Country1	1	5	89	4	11	17.8	0.491667	26	0.253133	0.000452
Author1888	Institution16	Country1	1	4	421	4	11	105.25	0.3	26	0.292632	1.16e-05
Author1889	Institution36	Country5	1	4	127	4	11	31.75	0.527778	22	0.259982	2.8e-08
Author1890	Institution2	Country1	1	5	353	4	11	70.6	0.0909091	22	0.261162	0
Author1891	Institution11	Country1	1	10	110	4	11	11	0.285714	22	0.255924	2.25e-07
Author1892	Institution36	Country5	1	4	92	4	11	23	0.0909091	22	0.266873	0
Author1893	Institution15	Country1	1	4	195	4	11	48.75	0.467857	26	0.236031	0.000138
Author1894	Institution73	Country2	1	4	291	4	11	72.75	0.285714	22	0.246756	7.68e-06
Author1895	Institution13	Country1	1	4	94	4	11	23.5	0.3	22	0.253032	1.4e-05
Author1896	Institution2	Country1	1	4	290	4	11	72.5	0.0909091	22	0.261162	0
Author1897	Institution11	Country1	1	5	143	4	11	28.6	0.0909091	22	0.257364	0
Author1898	Institution7	Country3	1	4	202	4	11	50.5	0.242857	22	0.252678	3.21e-08
Author1899	Institution11	Country1	1	6	82	4	11	13.67	0.810714	22	0.262717	1.51e-06
Author1900	Institution355	Country5	1	6	87	4	10	14.5	0.1	20	0.278473	0
Author1901	Institution27	Country4	1	5	167	4	10	33.4	0.1	20	0.286633	0
Author1902	Institution27	Country4	1	4	314	4	10	78.5	0.1	20	0.242306	0
Author1903	Institution70	Country2	1	6	146	4	10	24.33	0.1	20	0.263227	0
Author1904	Institution33	Country9	1	5	51	4	10	10.2	0.1	20	0.225977	0
Author1905	Institution258	Country10	1	6	84	4	10	14	0.236111	20	0.226827	7.99e-09
Author1906	Institution100	Country21	1	5	66	4	10	13.2	0.566667	20	0.219406	9.68e-07
Author1907	Institution7	Country3	1	9	39	4	10	4.33	0.2	20	0.238208	0
Author1908	Institution5	Country1	1	4	150	4	10	37.5	0.816667	24	0.257146	5e-06
Author1909	Institution4	Country1	1	5	111	4	10	22.2	0.0909091	20	0.256451	0
Author1910	Institution25	Country8	1	4	122	4	10	30.5	0.311111	22	0.270217	1.72e-06
Author1911	Institution79	Country10	1	4	95	4	10	23.75	0.291667	20	0.28021	3.45e-07
Author1912	Institution86	Country6	1	5	194	4	10	38.8	0.566667	20	0.258406	3.49e-06
Author1913	Institution23	Country4	1	4	58	4	10	14.5	0.1	20	0.250337	0
Author1914	Institution11	Country1	1	6	647	4	10	107.83	0.1	20	0.306602	0
Author1915	Institution54	Country13	1	4	356	4	10	89	0.1	20	0.280066	0
Author1916	Institution6	Country1	1	4	227	4	10	56.75	0.1	20	0.29446	0
Author1917	Institution9	Country6	1	6	155	4	10	25.83	0.1	20	0.292756	0
Author1918	Institution23	Country4	1	4	137	4	10	34.25	0.267857	20	0.237701	3.36e-08
Author1919	Institution146	Country2	1	5	81	4	10	16.2	0.253968	20	0.231433	3.36e-08
Author1920	Institution4	Country1	1	5	348	4	10	69.6	0.683333	24	0.29261	1.27e-05
Author1921	Institution93	Country3	1	7	120	4	10	17.14	0.561111	22	0.174072	0.000131
Author1922	Institution71	Country15	1	5	113	4	10	22.6	0.552381	20	0.288035	0
Author1923	Institution38	Country2	1	6	65	4	10	10.83	0.1	20	0.278116	0
Author1924	Institution314	Country2	1	5	65	4	10	13	0.509524	22	0.261522	4.05e-07
Author1925	Institution43	Country2	1	4	98	4	10	24.5	0.561111	20	0.292294	9.35e-09
Author1926	Institution55	Country17	1	4	330	4	10	82.5	0.1	20	0.220087	0
Author1927	Institution5	Country1	1	4	85	4	10	21.25	0.816667	22	0.261486	4.14e-06
Author1928	Institution57	Country1	1	5	62	4	10	12.4	0.1	20	0.246252	0
Author1929	Institution7	Country3	1	7	104	4	10	14.86	0.1	20	0.257434	0
Author1930	Institution107	Country14	1	11	45	4	10	4.09	0.1	20	0.292013	0
Author1931	Institution64	Country4	1	5	37	4	9	7.4	0.2	18	0.243973	0
Author1932	Institution1	Country1	1	4	191	4	9	47.75	0.111111	18	0.264603	0
Author1933	Institution12	Country1	1	4	160	4	9	40	0.111111	18	0.279859	0
Author1934	Institution288	Country22	1	4	162	4	9	40.5	0.616667	20	0.26564	7.43e-05
Author1935	Institution11	Country1	1	4	150	4	9	37.5	0.267857	18	0.256347	3.99e-09
Author1936	Institution50	Country3	1	4	97	4	9	24.25	0.111111	18	0.225353	0
Author1937	Institution116	Country3	1	4	45	4	9	11.25	0.111111	18	0.246813	0
Author1938	Institution59	Country16	1	13	122	4	9	9.38	0.111111	18	0.20353	0
Author1939	Institution36	Country5	1	4	136	4	9	34	0.333333	18	0.281781	3.42e-06
Author1940	Institution48	Country5	1	5	127	4	9	25.4	0.285714	18	0.277324	6.9e-08
Author1941	Institution56	Country10	1	5	43	4	9	8.6	0.444444	20	0.242469	9.79e-08
Author1942	Institution52	Country3	1	6	51	4	9	8.5	0.111111	18	0.229259	0
Author1943	Institution144	Country11	1	4	226	4	9	56.5	0.111111	18	0.280666	0
Author1944	Institution13	Country1	1	6	38	4	9	6.33	0.111111	18	0.237567	0
Author1945	Institution105	Country2	1	5	195	4	9	39	0.285714	18	0.284922	2.51e-06
Author1946	Institution267	Country3	1	6	73	4	9	12.17	0.236111	18	0.232212	0
Author1947	Institution93	Country3	1	4	108	4	9	27	0.111111	18	0.283063	0
Author1948	Institution109	Country1	1	4	114	4	9	28.5	0.111111	18	0.251531	0
Author1949	Institution13	Country1	1	5	227	4	9	45.4	0.111111	18	0.237634	0
Author1950	Institution50	Country3	1	5	90	4	9	18	0.111111	18	0.225353	0
Author1951	Institution7	Country3	1	5	103	4	8	20.6	0.125	16	0.232418	0
Author1952	Institution318	Country4	1	4	69	4	8	17.25	0.222222	16	0.248843	0
Author1953	Institution27	Country4	1	4	93	4	8	23.25	0.509524	16	0.24106	6.2e-07
Author1954	Institution17	Country2	1	4	84	4	8	21	0.125	16	0.288759	0
Author1955	Institution272	Country11	1	4	108	4	8	27	0.333333	16	0.25473	2.2e-05
Author1956	Institution5	Country1	1	4	308	4	8	77	0.366667	16	0.270988	5.59e-08
Author1957	Institution17	Country2	1	4	100	4	8	25	0.125	16	0.286114	0
Author1958	Institution20	Country4	1	6	43	4	8	7.17	0.125	16	0.218818	0
Author1959	Institution23	Country4	1	6	109	4	8	18.17	0.125	16	0.218818	0
Author1960	Institution53	Country7	1	5	51	4	8	10.2	0.125	16	0.243246	0
Author1961	Institution7	Country3	1	4	102	4	8	25.5	0.125	16	0.193319	0
Author1962	Institution62	Country3	1	5	144	4	8	28.8	0.125	16	0.257853	0
Author1963	Institution521	Country9	1	5	51	4	8	10.2	0.125	16	0.241659	0
Author1964	Institution56	Country10	1	4	206	4	8	51.5	0.4	16	0.254927	1.79e-06
Author1965	Institution22	Country1	1	5	31	4	8	6.2	0.125	16	0.283433	0
Author1966	Institution7	Country3	1	4	89	4	8	22.25	0.125	16	0.193319	0
Author1967	Institution37	Country7	1	5	661	4	8	132.2	0.125	16	0.247102	0
Author1968	Institution11	Country1	1	4	557	4	8	139.25	0.333333	16	0.256027	1.13e-06
Author1969	Institution303	Country3	1	6	81	4	8	13.5	0.125	16	0.224453	0
Author1970	Institution50	Country3	1	5	68	4	8	13.6	0.125	16	0.223377	0
Author1971	Institution4	Country1	1	4	171	4	8	42.75	0.125	16	0.298818	0
Author1972	Institution4	Country1	1	5	217	4	8	43.4	0.125	16	0.298818	0
Author1973	Institution5	Country1	1	5	276	4	8	55.2	0.309524	16	0.254841	1.36e-06
Author1974	Institution117	Country9	1	4	63	4	8	15.75	0.125	16	0.287131	0
Author1975	Institution27	Country4	1	5	99	4	8	19.8	0.125	16	0.282841	0
Author1976	Institution7	Country3	1	4	82	4	8	20.5	0.125	16	0.193319	0
Author1977	Institution49	Country3	1	5	51	4	8	10.2	0.125	16	0.232418	0
Author1978	Institution39	Country5	1	4	85	4	8	21.25	0.267857	16	0.282926	0
Author1979	Institution50	Country3	1	4	112	4	8	28	0.125	16	0.223601	0
Author1980	Institution64	Country4	1	4	216	4	8	54	0.125	16	0.27775	0
Author1981	Institution116	Country3	1	4	89	4	8	22.25	0.125	16	0.253218	0
Author1982	Institution20	Country4	1	6	45	4	8	7.5	0.125	16	0.218818	0
Author1983	Institution13	Country1	1	4	126	4	8	31.5	0.125	16	0.259804	0
Author1984	Institution72	Country6	1	4	71	4	8	17.75	0.291667	16	0.250659	0
Author1985	Institution51	Country1	1	4	133	4	8	33.25	0.366667	16	0.253243	2.64e-05
Author1986	Institution62	Country3	1	5	114	4	8	22.8	0.125	16	0.257853	0
Author1987	Institution28	Country1	1	7	167	4	8	23.86	0.125	16	0.282357	0
Author1988	Institution7	Country3	1	4	176	4	8	44	0.125	16	0.193319	0
Author1989	Institution15	Country1	1	4	252	4	8	63	0.366667	16	0.252544	2.43e-05
Author1990	Institution181	Country1	1	4	1352	4	8	338	0.125	16	0.292328	0
Author1991	Institution9	Country6	1	6	63	4	8	10.5	0.45	16	0.24192	7.73e-05
Author1992	Institution4	Country1	1	5	212	4	8	42.4	0.392857	18	0.273537	6.42e-06
Author1993	Institution104	Country14	1	4	58	4	8	14.5	0.125	16	0.256885	0
Author1994	Institution7	Country3	1	4	139	4	8	34.75	0.125	16	0.252661	0
Author1995	Institution73	Country2	1	6	146	4	7	24.33	0.142857	14	0.235073	0
Author1996	Institution308	Country17	1	4	134	4	7	33.5	0.47619	14	0.279705	0
Author1997	Institution4	Country1	1	4	249	4	7	62.25	0.142857	14	0.256044	0
Author1998	Institution20	Country4	1	4	125	4	7	31.25	0.142857	14	0.253429	0
[truncated: 6,461 more rows]
