# Supplementary material for: Are network growth and the contributions to congresses associated with publication success? A pediatric oncology model
Source: PLoS One. 2019 Jan 25;14(1):e0210994. doi: 10.1371/journal.pone.0210994 (PMC6347190; doi:10.1371/journal.pone.0210994)
Supplement: S3 File — (XLSX) [file pone.0210994.s003.xlsx]

## Sheet: Institutions
Supplementary Table 3: Institution centralities and indices
Institution ID	Country ID	Community ID (Louvain)	No. Publications	No. Citations	H-Index	Hm-Index (Molinari)	Citation Rate	Weight	Degree	Closeness	Betweenness	Satellite
Institution1	Country1	4	854	37373	96	5.66	43.7623	229.037	308	0.570801	0.080829	no
Institution2	Country1	4	748	32590	88	5.49	43.5695	94.7699	196	0.526849	0.0454135	no
Institution3	Country1	4	649	31892	87	5.76	49.1402	7.35124	74	0.42623	0.00591312	no
Institution4	Country1	4	720	34336	86	5.45	47.6889	39.2759	226	0.542231	0.0259283	no
Institution5	Country1	4	578	28390	85	5.91	49.1176	151.836	274	0.555556	0.0485106	no
Institution6	Country1	4	424	29041	85	6.73	68.4929	46.9224	242	0.541667	0.039093	no
Institution7	Country3	5	987	28894	76	4.22	29.2746	65.7264	194	0.519481	0.054008	no
Institution8	Country1	4	317	22403	75	6.7	70.6719	11.3096	84	0.452567	0.00771796	no
Institution9	Country6	3	773	26736	75	4.61	34.5873	55.2423	260	0.552604	0.0355738	no
Institution10	Country1	4	507	23940	75	5.51	47.2189	34.5167	56	0.432253	0.00656054	no
Institution11	Country1	4	433	18939	73	5.73	43.739	159.476	114	0.485075	0.01203	no
Institution12	Country1	4	525	20775	70	5.06	39.5714	56.0196	188	0.525784	0.0193167	no
Institution13	Country1	4	474	20374	70	5.29	42.9831	56.0072	148	0.483721	0.0152491	no
Institution14	Country1	4	370	17094	69	5.78	46.2	4.84881	50	0.439932	0.000636819	no
Institution15	Country1	4	439	18232	69	5.38	41.5308	41.8502	140	0.500963	0.0128797	no
Institution16	Country1	4	254	17943	69	6.77	70.6417	6.95349	108	0.458959	0.0144169	no
Institution17	Country2	2	455	17966	68	5.22	39.4857	100.906	156	0.515362	0.0335242	no
Institution18	Country1	4	467	17797	68	5.17	38.1092	0.333333	20	0.376539	5.1194e-06	no
Institution19	Country1	4	374	16362	67	5.59	43.7487	18.8756	112	0.466368	0.00628833	no
Institution20	Country4	1	800	22359	67	4.06	27.9488	65.2078	158	0.504365	0.0196886	no
Institution21	Country6	4	322	15160	63	5.59	47.0807	4.19833	28	0.429397	0.000589408	no
Institution22	Country1	4	239	12199	62	6.24	51.0418	13.3644	196	0.529532	0.0176237	no
Institution23	Country4	1	491	14906	62	4.61	30.3585	14.5466	174	0.510304	0.00903748	no
Institution24	Country1	4	272	15188	62	5.91	55.8382	4.74292	74	0.419693	0.00209145	no
Institution25	Country8	2	336	13645	61	5.32	40.6101	118.115	184	0.522088	0.0272559	no
Institution26	Country1	4	220	12172	59	6.15	55.3273	1.67319	130	0.497132	0.00276087	no
Institution27	Country4	1	598	16641	58	3.97	27.8278	193.395	304	0.569551	0.0627166	no
Institution28	Country1	4	242	12365	58	5.81	51.095	21.615	156	0.509305	0.010073	no
Institution29	Country3	5	332	10953	57	5	32.991	0.473292	12	0.359364	1.94808e-05	no
Institution30	Country11	3	370	10816	56	4.69	29.2324	0.277778	14	0.340092	3.77666e-05	no
Institution31	Country1	4	205	12656	54	5.79	61.7366	4.82103	36	0.417001	0.000340216	no
Institution32	Country5	3	432	12378	54	4.24	28.6528	14.5384	154	0.502415	0.0192055	no
Institution33	Country9	6	432	10699	52	4.08	24.7662	5.4181	82	0.433333	0.00592026	no
Institution34	Country1	4	209	10740	52	5.54	51.3876	8.76834	110	0.47619	0.0059345	no
Institution35	Country2	2	303	10215	52	4.74	33.7129	3.0728	86	0.454545	0.00203653	no
Institution36	Country5	3	288	10783	52	4.84	37.441	83.1586	260	0.552604	0.0396814	no
Institution37	Country7	4	306	9888	52	4.72	32.3137	55.6782	156	0.509305	0.0157212	no
Institution38	Country2	2	277	9837	51	4.82	35.5126	55.492	166	0.512315	0.0183407	no
Institution39	Country5	3	212	8424	51	5.4	39.7358	61.1089	258	0.547945	0.0319834	no
Institution40	Country2	2	239	10028	51	5.13	41.9582	13.6365	16	0.38835	4.59694e-05	no
Institution41	Country3	5	245	8149	50	4.98	33.2612	2.15819	20	0.361111	2.74033e-06	no
Institution42	Country10	3	389	10503	50	4.1	27	99.5017	196	0.526849	0.0321026	no
Institution43	Country2	2	304	10260	49	4.46	33.75	109.533	284	0.558539	0.0730459	no
Institution44	Country3	5	256	8398	49	4.79	32.8047	0.958874	12	0.345056	0.000126397	no
Institution45	Country1	4	239	8653	49	4.93	36.205	0.0769231	18	0.380117	0	no
Institution46	Country1	4	104	7917	48	6.85	76.125	1.96607	42	0.404669	0.000219206	no
Institution47	Country1	4	229	8779	48	4.92	38.3362	9.1534	106	0.478821	0.00688534	no
Institution48	Country5	3	251	9320	48	4.73	37.1315	40.6277	230	0.533333	0.0266688	no
Institution49	Country3	5	224	7541	48	4.96	33.6652	31.6262	78	0.443308	0.0120163	no
Institution50	Country3	5	365	9902	48	4.04	27.1288	17.5143	62	0.415667	0.00396135	no
Institution51	Country1	4	202	7531	48	5.18	37.2822	6.26593	50	0.420712	0.000277743	no
Institution52	Country3	5	377	9841	47	3.91	26.1034	116.426	190	0.52	0.0879646	no
Institution53	Country7	4	225	7793	47	4.85	34.6356	7.57597	106	0.478821	0.00487576	no
Institution54	Country13	10	299	7752	47	4.31	25.9264	83.8202	212	0.533881	0.0603423	no
Institution55	Country17	3	273	9080	47	4.47	33.2601	64.4043	282	0.563991	0.0418616	no
Institution56	Country10	3	257	7857	46	4.49	30.572	24.9039	84	0.452567	0.000917501	no
Institution57	Country1	4	172	7193	46	5.31	41.8198	3.08119	78	0.410418	0.00303526	no
Institution58	Country3	5	197	8332	46	5.02	42.2944	11.8033	60	0.400925	0.00172128	no
Institution59	Country16	9	594	10360	46	3.16	17.4411	10.375	6	0.345745	0.00384615	no
Institution60	Country2	2	257	7387	45	4.39	28.7432	1.97284	52	0.408163	0.000750754	no
Institution61	Country7	4	139	6781	45	5.68	48.7842	0.111111	4	0.337662	0	no
Institution62	Country3	5	292	10627	45	4.16	36.3938	51.0036	154	0.498084	0.0354044	no
Institution63	Country11	2	183	6432	45	5.06	35.1475	9.13044	86	0.446735	0.00958617	no
Institution64	Country4	1	249	7098	44	4.35	28.506	14.8756	94	0.460585	0.00507797	no
Institution65	Country1	4	138	8791	43	5.45	63.7029	0.428571	34	0.396644	0.000158417	no
Institution66	Country3	5	231	5994	43	4.39	25.9481	0.334524	24	0.384047	0.000169817	no
Institution67	Country6	3	173	6394	43	4.95	36.9595	1.87183	76	0.472298	0.000355142	no
Institution68	Country1	4	191	6352	42	4.64	33.2565	7.30876	54	0.413026	0.000466457	no
Institution69	Country4	1	241	5334	42	4.21	22.1328	17.2828	96	0.455741	0.0104575	no
Institution70	Country2	2	225	6042	42	4.33	26.8533	8.20803	44	0.413355	0.00198444	no
Institution71	Country15	3	205	7317	42	4.51	35.6927	110.105	260	0.553191	0.0344962	no
Institution72	Country6	3	246	7865	42	4.18	31.9715	81.8354	156	0.509305	0.0239012	no
Institution73	Country2	2	197	6035	42	4.58	30.6345	30.3674	68	0.426579	0.00573441	no
Institution74	Country11	3	148	5303	41	5.04	35.8311	1.45952	46	0.412698	0.00174347	no
Institution75	Country2	2	280	6417	41	3.86	22.9179	24.706	130	0.492424	0.0117544	no
Institution76	Country1	4	144	5911	41	5.1	41.0486	0.143478	44	0.399693	0.000416127	no
Institution77	Country1	4	171	6186	41	4.75	36.1754	0.705556	24	0.38633	0.000214331	no
Institution78	Country1	4	165	6097	41	4.82	36.9515	0.1	18	0.384615	0	no
Institution79	Country10	3	170	6292	41	4.76	37.0118	18.8701	78	0.468047	0.00262417	no
Institution80	Country7	4	146	5512	41	5.07	37.7534	1.68377	94	0.491958	0.00131471	no
Institution81	Country1	4	164	5652	40	4.71	34.4634	3.67857	18	0.384615	0.000156841	no
Institution82	Country5	3	151	4953	40	4.88	32.8013	6.6406	66	0.431177	0.00320629	no
Institution83	Country3	5	163	5366	40	4.73	32.9202	1	8	0.348759	0	no
Institution84	Country1	2	168	5278	40	4.67	31.4167	3.36882	34	0.428336	0.000979518	no
Institution85	Country1	4	148	4442	39	4.8	30.0135	2.5129	78	0.468047	0.000868605	no
Institution86	Country6	3	171	5084	39	4.52	29.731	19.035	140	0.500963	0.00368949	no
Institution87	Country6	3	143	4813	39	4.87	33.6573	2.05639	76	0.472298	0.00234474	no
Institution88	Country4	1	180	5070	39	4.42	28.1667	0.730765	12	0.376266	2.0639e-05	no
Institution89	Country9	6	235	5859	38	3.85	24.9319	21.8088	48	0.419355	0.00762217	no
Institution90	Country4	1	175	5357	38	4.36	30.6114	6.41998	30	0.376812	5.94297e-05	no
Institution91	Country6	4	160	3882	38	4.52	24.2625	15.5095	48	0.42728	0.000210672	no
Institution92	Country3	5	187	6054	38	4.24	32.3743	0.133333	12	0.373295	0	no
Institution93	Country3	5	198	5048	38	4.14	25.4949	6.79607	20	0.38864	0.000285447	no
Institution94	Country1	4	122	4440	38	5.07	36.3934	2.07738	34	0.396644	2.35812e-05	no
Institution95	Country14	2	396	6076	37	3.01	15.3434	2.20263	34	0.408805	0.00120561	no
Institution96	Country1	4	165	4875	37	4.35	29.5455	0.147169	58	0.444065	0.000380087	no
Institution97	Country2	2	124	4013	37	4.9	32.3629	4.85658	84	0.461402	0.00143835	no
Institution98	Country1	4	112	4547	37	5.12	40.5982	0.688312	24	0.403727	9.18192e-05	no
Institution99	Country1	3	151	4352	37	4.51	28.8212	0.047619	36	0.416	0	no
Institution100	Country21	13	275	5694	37	3.51	20.7055	37.4089	14	0.344599	0.0191567	no
Institution101	Country1	4	91	4447	36	5.43	48.8681	0.0625	16	0.385471	0	no
Institution102	Country1	4	165	4390	36	4.23	26.6061	8.89749	54	0.427632	0.0016014	no
Institution103	Country12	12	87	3692	36	5.53	42.4368	0.272727	18	0.377907	0.000432939	no
Institution104	Country14	3	190	4618	36	3.99	24.3053	13.631	50	0.420712	0.000530506	no
Institution105	Country2	2	116	4088	36	4.91	35.2414	4.22939	80	0.458554	0.00294107	no
Institution106	Country10	4	102	3836	36	5.18	37.6078	7.75325	14	0.392453	8.51878e-07	no
Institution107	Country14	2	322	5468	36	3.2	16.9814	0.405263	14	0.4	0.000805974	no
Institution108	Country8	3	147	4152	36	4.44	28.2449	3.52448	30	0.418006	0.00048863	no
Institution109	Country1	4	115	3688	35	4.79	32.0696	2.83975	48	0.45614	0.000998134	no
Institution110	Country15	4	104	3679	35	4.99	35.375	0.142857	6	0.357634	0	no
Institution111	Country22	3	112	5647	35	4.84	50.4196	4.8085	176	0.524194	0.00635425	no
Institution112	Country3	5	150	4543	35	4.28	30.2867	4.37327	16	0.395738	0.000955283	no
Institution113	Country6	3	129	3626	35	4.56	28.1085	19.8328	168	0.521042	0.00611982	no
Institution114	Country3	5	149	4569	35	4.29	30.6644	0.325	6	0.354707	0	no
Institution115	Country5	3	149	4005	35	4.29	26.8792	5.92088	134	0.474453	0.00552868	no
Institution116	Country3	5	174	7253	35	4.02	41.6839	10.1543	104	0.487805	0.00847633	no
Institution117	Country9	3	158	5575	35	4.19	35.2848	44.8971	254	0.550847	0.0488478	no
Institution118	Country6	3	130	4607	34	4.42	35.4385	16.1863	104	0.485528	0.00495073	no
Institution119	Country19	3	144	3826	34	4.23	26.5694	21.4368	120	0.494767	0.00706006	no
Institution120	Country7	1	120	3564	34	4.57	29.7	2.57458	30	0.418006	0.000346044	no
Institution121	Country3	5	205	4132	34	3.65	20.1561	18.392	44	0.416333	0.00629766	no
Institution122	Country3	5	187	5486	34	3.79	29.3369	0.233766	4	0.356408	0	no
Institution123	Country11	3	115	3613	34	4.65	31.4174	39.5046	156	0.49904	0.00890885	no
Institution124	Country1	4	110	3918	34	4.74	35.6182	1.47876	30	0.395137	0.00209376	no
Institution125	Country13	10	136	4535	34	4.33	33.3456	5.39563	38	0.424144	0.00511323	no
Institution126	Country23	4	149	4659	34	4.17	31.2685	5.08191	42	0.429752	0.00465863	no
Institution127	Country15	3	124	3729	33	4.37	30.0726	1.10807	86	0.450997	0.00176093	no
Institution128	Country1	4	142	4997	33	4.13	35.1901	4.81854	54	0.414013	0.000460156	no
Institution129	Country1	2	111	3857	33	4.58	34.7477	0.266667	8	0.359116	0	no
Institution130	Country12	4	93	3739	33	4.93	40.2043	5.2	16	0.373027	1.6748e-05	no
Institution131	Country1	4	96	3238	33	4.87	33.7292	0.561905	18	0.380117	0.00011266	no
Institution132	Country3	5	167	4983	33	3.86	29.8383	1.04167	8	0.354949	3.90494e-05	no
Institution133	Country12	3	158	3928	33	3.95	24.8608	1.67302	58	0.413683	4.45996e-05	no
Institution134	Country4	1	128	2957	32	4.18	23.1016	5.20402	36	0.400616	0.000622803	no
Institution135	Country6	3	129	4938	32	4.17	38.2791	6.78622	84	0.479263	0.00499174	no
Institution136	Country1	4	107	3512	32	4.51	32.8224	0.953571	26	0.405933	1.24189e-05	no
Institution137	Country1	4	97	3731	32	4.7	38.4639	0.833333	6	0.326838	0	no
Institution138	Country1	1	87	5610	32	4.92	64.4828	1.07576	8	0.365682	2.47023e-06	no
Institution139	Country1	2	109	3490	32	4.48	32.0183	0.594444	14	0.4	0	no
Institution140	Country3	5	173	3663	32	3.69	21.1734	0.375	10	0.334836	1.76637e-05	no
Institution141	Country1	4	97	3976	32	4.7	40.9897	1.08333	6	0.365425	0	no
Institution142	Country2	2	94	3644	31	4.61	38.766	0.999237	24	0.415335	0.00095071	no
Institution143	Country2	2	105	3228	31	4.4	30.7429	3.07013	66	0.431177	0.000712144	no
Institution144	Country11	3	74	2346	31	5.1	31.7027	3.46667	16	0.385471	0	no
Institution145	Country3	5	101	2919	31	4.48	28.901	0.1875	14	0.373563	1.2235e-05	no
Institution146	Country2	2	152	4345	31	3.77	28.5855	15.2579	42	0.404669	0.00149142	no
Institution147	Country5	3	109	3294	31	4.34	30.2202	1.47959	90	0.442177	0.00144564	no
Institution148	Country5	3	100	3090	31	4.5	30.9	0.174242	18	0.396341	0.000260077	no
Institution149	Country1	4	114	4367	31	4.25	38.307	0.899239	38	0.424144	0.000313048	no
Institution150	Country10	3	135	3116	30	3.84	23.0815	31.6313	84	0.479263	0.00930305	no
Institution151	Country12	NA	83	3498	30	4.7	42.1446	2	0	0	0	yes
Institution152	Country6	3	194	3493	30	3.29	18.0052	0.1	4	0.356164	0	no
Institution153	Country2	2	111	2258	30	4.16	20.3423	3.17143	58	0.436242	0.000668438	no
Institution154	Country2	4	44	1793	30	6.14	40.75	0.592857	8	0.315726	0	no
Institution155	Country5	3	145	4284	30	3.72	29.5448	0.0769231	6	0.363382	0	no
Institution156	Country13	10	90	2457	30	4.55	27.3	1.09524	4	0.348292	0	no
Institution157	Country17	3	130	2556	29	3.77	19.6615	2.6952	124	0.496183	0.00473178	no
Institution158	Country20	3	131	3581	29	3.75	27.3359	0.5	4	0.345286	0	no
Institution159	Country10	3	93	2489	29	4.33	26.7634	0.392857	10	0.355677	8.74098e-06	no
Institution160	Country2	2	84	2808	29	4.52	33.4286	10.9696	42	0.429752	0.0010445	no
Institution161	Country7	4	86	3041	29	4.48	35.3605	0.869048	22	0.386617	0.000166575	no
Institution162	Country2	2	89	2605	29	4.42	29.2697	7.13797	112	0.477941	0.00518585	no
Institution163	Country3	5	119	4086	29	3.91	34.3361	3.53506	12	0.359862	0	no
Institution164	Country1	NA	66	2727	28	4.83	41.3182	1	0	0	0	yes
Institution165	Country7	4	84	2917	28	4.37	34.7262	0.181818	22	0.397858	0.00015684	no
Institution166	Country14	10	184	3313	28	3.14	18.0054	0.166667	4	0.264631	0	no
Institution167	Country1	4	66	2109	27	4.66	31.9545	0.2	4	0.301974	0	no
Institution168	Country10	NA	92	2044	27	4.05	22.2174	1	0	0	0	yes
Institution169	Country9	6	118	2474	27	3.65	20.9661	0.0555556	26	0.361362	0	no
Institution170	Country1	4	50	3619	27	5.24	72.38	0.25	12	0.364401	0	no
Institution171	Country5	3	113	2775	27	3.72	24.5575	0.808824	26	0.380673	1.80227e-05	no
Institution172	Country6	3	64	1866	26	4.55	29.1562	0.666667	4	0.32419	0	no
Institution173	Country4	1	70	2414	26	4.38	34.4857	0.612933	28	0.375994	3.32907e-05	no
Institution174	Country3	5	133	3521	26	3.35	26.4737	0.1	4	0.342105	0	no
Institution175	Country4	1	95	1797	26	3.85	18.9158	0.541667	14	0.368011	6.737e-07	no
Institution176	Country4	1	102	2019	26	3.74	19.7941	2.4428	18	0.38893	0.00104599	no
Institution177	Country13	NA	80	2009	26	4.14	25.1125	1	0	0	0	yes
Institution178	Country8	2	75	2597	26	4.25	34.6267	6.96982	84	0.453357	0.00460664	no
Institution179	Country2	4	75	2261	26	4.25	30.1467	4.13019	14	0.392453	0.000587994	no
Institution180	Country31	3	117	1871	25	3.39	15.9915	1.20234	90	0.435146	0.000458315	no
Institution181	Country1	4	63	1720	25	4.4	27.3016	0.267857	14	0.382353	2.70777e-05	no
Institution182	Country13	10	69	1914	25	4.24	27.7391	0.934021	42	0.432973	0.00126097	no
Institution183	Country1	4	96	2217	25	3.69	23.0938	7.08753	78	0.410418	0.00181846	no
Institution184	Country2	2	68	3308	25	4.26	48.6471	10.0455	76	0.470588	0.00118284	no
Institution185	Country5	3	75	2769	25	4.09	36.92	0.0909091	14	0.374101	0	no
Institution186	Country3	5	110	2673	25	3.48	24.3	22.752	16	0.385757	0.00168687	no
Institution187	Country3	5	104	1974	25	3.57	18.9808	8.78258	26	0.371694	0.000915379	no
Institution188	Country6	3	86	2354	25	3.86	27.3721	5.47266	48	0.428689	0.000105423	no
Institution189	Country30	NA	88	1578	25	3.82	17.9318	3	0	0	0	yes
Institution190	Country1	4	79	2297	25	4	29.0759	2.0625	14	0.392453	3.80874e-06	no
Institution191	Country3	5	54	2633	25	4.69	48.7593	0.0526316	8	0.361865	0	no
Institution192	Country28	5	110	2097	25	3.48	19.0636	5.63956	12	0.376266	0.000271379	no
Institution193	Country28	NA	110	2097	25	3.48	19.0636	5	0	0	0	yes
Institution194	Country5	3	101	2469	25	3.61	24.4455	1.53563	74	0.42623	0.000872757	no
Institution195	Country29	3	99	1930	25	3.64	19.4949	6.21326	84	0.461402	0.000954995	no
Institution196	Country3	5	94	2314	25	3.72	24.617	0.888514	60	0.461812	0.00284558	no
Institution197	Country1	4	74	2591	25	4.11	35.0135	1.65536	16	0.395738	0	no
Institution198	Country2	2	98	3021	24	3.51	30.8265	2.55714	28	0.375994	9.39172e-05	no
Institution199	Country1	4	70	1611	24	4.04	23.0143	0.943478	34	0.383764	0.00188408	no
Institution200	Country17	3	60	1573	24	4.31	26.2167	8.05212	28	0.389222	0.00015737	no
Institution201	Country2	2	86	1878	24	3.71	21.8372	1.81958	74	0.462633	0.000729631	no
Institution202	Country6	1	86	1489	24	3.71	17.314	7.41922	48	0.45614	1.67014e-05	no
Institution203	Country1	4	90	2249	24	3.64	24.9889	1.2375	56	0.441801	0.00052896	no
Institution204	Country1	4	71	2011	24	4.02	28.3239	0.047619	48	0.419355	0	no
Institution205	Country1	4	55	1528	24	4.47	27.7818	1.27778	18	0.393343	0.000131958	no
Institution206	Country4	1	69	1661	23	3.9	24.0725	1.03333	8	0.373832	0	no
Institution207	Country24	3	86	2899	23	3.55	33.7093	2.36597	84	0.473588	0.000478462	no
Institution208	Country1	4	54	1804	23	4.32	33.4074	3.05288	26	0.382916	0.000628249	no
Institution209	Country5	3	64	1956	23	4.02	30.5625	3.91668	112	0.471869	0.00482021	no
Institution210	Country3	5	76	3096	23	3.74	40.7368	6.13211	6	0.363382	8.19302e-05	no
Institution211	Country1	4	56	1616	23	4.25	28.8571	1.11111	24	0.38633	0	no
Institution212	Country15	3	66	1830	23	3.97	27.7273	1.69023	60	0.446352	0.00133679	no
Institution213	Country1	4	62	1891	23	4.08	30.5	11.7873	74	0.42623	0.00401508	no
Institution214	Country2	2	57	1259	23	4.22	22.0877	3.97143	32	0.377085	3.90708e-05	no
Institution215	Country1	4	56	2189	23	4.25	39.0893	0.411111	14	0.393939	4.38437e-05	no
Institution216	Country4	2	71	2268	23	3.85	31.9437	0.0434783	20	0.390977	0	no
Institution217	Country4	1	78	1501	23	3.7	19.2436	1.56706	38	0.378457	0.000103935	no
Institution218	Country3	5	58	2325	23	4.19	40.0862	0.285714	6	0.349228	0	no
Institution219	Country1	4	46	1757	23	4.62	38.1957	0.711111	100	0.436608	0.00048048	no
Institution220	Country1	1	44	3951	23	4.71	89.7955	0.285714	4	0.313253	0	no
Institution221	Country5	3	67	1340	22	3.77	20	1.65833	20	0.376539	1.86016e-06	no
Institution222	Country2	2	62	1457	22	3.9	23.5	0.142857	8	0.360111	0	no
Institution223	Country14	2	153	1731	22	2.67	11.3137	0.0909091	16	0.378733	0	no
Institution224	Country2	10	86	1485	22	3.4	17.2674	1.78294	32	0.377085	0.000270521	no
Institution225	Country8	2	44	1499	22	4.5	34.0682	2.29167	8	0.349933	0	no
Institution226	Country6	1	84	1622	22	3.43	19.3095	0.0625	6	0.371429	0	no
Institution227	Country1	4	48	1876	22	4.34	39.0833	2.53102	40	0.414673	0.000621357	no
Institution228	Country1	4	63	1845	22	3.87	29.2857	0.111111	6	0.34713	0	no
Institution229	Country3	5	47	1452	22	4.38	30.8936	0.272727	8	0.310078	0	no
Institution230	Country3	5	136	1956	21	2.68	14.3824	0.115132	30	0.364656	4.08658e-05	no
Institution231	Country4	10	53	1288	21	3.97	24.3019	0.183333	8	0.362117	6.24769e-05	no
Institution232	Country4	1	48	1134	21	4.14	23.625	0.111111	4	0.363128	0	no
Institution233	Country5	3	72	1795	21	3.49	24.9306	4.24896	54	0.414013	0.000665774	no
Institution234	Country1	1	61	1502	21	3.75	24.623	0.159483	48	0.45614	0.000114876	no
Institution235	Country1	4	52	1376	21	4.01	26.4615	2.5	8	0.315534	0	no
Institution236	Country3	5	71	1487	21	3.52	20.9437	1.71786	6	0.355921	9.86171e-05	no
Institution237	Country21	NA	68	1492	21	3.58	21.9412	2	0	0	0	yes
Institution238	Country32	3	61	1160	20	3.57	19.0164	0.157165	54	0.418343	1.27743e-05	no
Institution239	Country7	4	60	1331	20	3.59	22.1833	4.35325	44	0.413355	0.000713937	no
Institution240	Country4	1	80	1458	20	3.18	18.225	1.35814	90	0.467206	0.00238525	no
Institution241	Country2	2	58	1071	20	3.64	18.4655	0.125	10	0.364912	0	no
Institution242	Country1	4	36	1772	20	4.45	49.2222	1.06667	8	0.320197	7.37425e-05	no
Institution243	Country2	2	56	1322	20	3.7	23.6071	0.622222	12	0.367232	3.92907e-05	no
Institution244	Country1	4	69	1904	20	3.39	27.5942	0.0833333	18	0.380952	0	no
Institution245	Country25	NA	89	1344	20	3.05	15.1011	1	0	0	0	yes
Institution246	Country35	2	84	958	19	2.96	11.4048	0.473748	16	0.37276	3.71589e-05	no
Institution247	Country2	2	57	962	19	3.49	16.8772	0.173333	32	0.380395	3.18179e-05	no
Institution248	Country1	2	35	1647	19	4.28	47.0571	0.0833333	24	0.362369	0	no
Institution249	Country3	5	63	2199	19	3.34	34.9048	0.0769231	8	0.351351	0	no
Institution250	Country15	3	48	1220	19	3.75	25.4167	1.18571	30	0.395137	0.000224298	no
Institution251	Country27	3	47	1243	19	3.78	26.4468	0.778116	78	0.443308	0.000322524	no
Institution252	Country4	1	44	1069	19	3.89	24.2955	1.00769	6	0.362622	0	no
Institution253	Country1	5	46	1607	19	3.82	34.9348	0.0769231	14	0.381232	0	no
Institution254	Country14	5	102	1091	19	2.73	10.6961	25.2667	8	0.355191	0.00384615	no
Institution255	Country6	3	41	1199	19	4	29.2439	6.22913	104	0.485981	0.000874941	no
Institution256	Country21	13	87	1086	19	2.92	12.4828	0.166667	4	0.25641	0	no
Institution257	Country20	2	36	834	19	4.23	23.1667	0.9	4	0.340314	0	no
Institution258	Country10	3	43	1423	19	3.92	33.093	7.96768	20	0.392157	4.95226e-05	no
Institution259	Country1	5	47	1791	19	3.78	38.1064	0.57619	20	0.361111	0.000111252	no
Institution260	Country26	7	91	1265	19	2.87	13.9011	7.61581	64	0.42449	0.0117242	no
Institution261	Country1	3	44	1345	19	3.89	30.5682	0.2	4	0.345286	0	no
Institution262	Country8	4	44	993	18	3.68	22.5682	1.2	8	0.363891	0	no
Institution263	Country1	4	60	1102	18	3.23	18.3667	6.47681	40	0.391861	0.00281719	no
Institution264	Country21	13	109	1259	18	2.52	11.5505	2.64524	4	0.25641	0	no
Institution265	Country3	5	52	1140	18	3.43	21.9231	1.42063	8	0.361613	0	no
Institution266	Country3	4	48	837	18	3.55	17.4375	0.267857	6	0.363382	1.74251e-05	no
Institution267	Country3	5	43	1144	18	3.72	26.6047	2.24369	4	0.358621	0.000374622	no
Institution268	Country1	4	27	1597	18	4.52	59.1481	0.125	8	0.363891	0	no
Institution269	Country4	1	54	1013	18	3.38	18.7593	0.796703	40	0.40404	0.000193492	no
Institution270	Country5	11	30	1574	18	4.32	52.4667	2.8	10	0.334836	0	no
Institution271	Country3	5	58	1016	18	3.28	17.5172	1.40404	16	0.37437	3.52662e-05	no
Institution272	Country11	3	23	739	18	4.83	32.1304	1.83333	6	0.347594	4.74335e-05	no
Institution273	Country13	4	52	1238	18	3.43	23.8077	2.2541	50	0.420712	0.00171313	no
Institution274	Country2	2	35	826	17	3.83	23.6	0.142857	8	0.359613	0	no
Institution275	Country15	1	36	1132	17	3.78	31.4444	0.483333	18	0.38893	1.07928e-06	no
Institution276	Country1	10	43	1206	17	3.51	28.0465	3.15263	8	0.359613	4.81722e-05	no
Institution277	Country37	NA	84	896	17	2.65	10.6667	1	0	0	0	yes
Institution278	Country13	10	35	718	17	3.83	20.5143	0.166667	4	0.297994	0	no
Institution279	Country2	2	35	1058	17	3.83	30.2286	2.55171	18	0.387193	3.98363e-06	no
Institution280	Country3	5	48	736	17	3.35	15.3333	0.25	4	0.33312	0	no
Institution281	Country3	4	51	1085	17	3.27	21.2745	0.2	6	0.367491	0	no
Institution282	Country8	2	46	1125	17	3.41	24.4565	0.1	8	0.365169	0	no
Institution283	Country1	2	22	1615	17	4.65	73.4091	0.242857	12	0.373295	0	no
Institution284	Country1	4	22	1124	17	4.65	51.0909	0.500433	40	0.40404	5.58623e-05	no
Institution285	Country5	3	33	806	17	3.92	24.4242	0.0333333	14	0.374101	0	no
Institution286	Country6	3	33	784	17	3.92	23.7576	0.726623	40	0.438449	2.13491e-05	no
Institution287	Country4	1	40	739	17	3.62	18.475	3.71746	84	0.461402	0.00265325	no
Institution288	Country22	3	29	858	17	4.14	29.5862	11.9973	18	0.379562	0.00012204	no
Institution289	Country34	NA	87	865	16	2.46	9.94253	0.25	0	0.0036036	0	yes
Institution290	Country6	3	24	1164	16	4.22	48.5	0.267857	16	0.385757	3.71865e-06	no
Institution291	Country29	3	47	867	16	3.18	18.4468	0.490909	64	0.42449	0.000175232	no
Institution292	Country5	3	31	665	16	3.79	21.4516	0.0909091	8	0.361613	0	no
Institution293	Country14	10	93	888	16	2.39	9.54839	0.1	6	0.348525	0	no
Institution294	Country4	1	31	1022	16	3.79	32.9677	1.60087	10	0.372226	0	no
Institution295	Country26	3	80	767	16	2.55	9.5875	18.8275	100	0.436608	0.0171189	no
Institution296	Country9	6	40	735	16	3.41	18.375	0.4	4	0.356408	0	no
Institution297	Country1	4	37	1255	16	3.52	33.9189	0.0434783	8	0.359613	0	no
Institution298	Country3	5	32	1190	16	3.74	37.1875	1.08333	6	0.342556	0	no
Institution299	Country7	4	44	1188	16	3.27	27	0.931818	26	0.389513	5.09706e-05	no
Institution300	Country4	1	39	712	16	3.44	18.2564	0.0769231	6	0.344371	0	no
Institution301	Country15	3	25	613	15	3.89	24.52	0.267832	24	0.415335	0	no
Institution302	Country5	3	25	876	15	3.89	35.04	0.368286	28	0.379839	4.2872e-05	no
Institution303	Country3	5	41	973	15	3.16	23.7317	0.177632	24	0.362369	3.20227e-06	no
Institution304	Country3	5	38	1943	15	3.26	51.1316	4.07738	16	0.37437	0.000336209	no
Institution305	Country4	1	35	1107	15	3.38	31.6286	0.472594	50	0.404355	0.000777095	no
Institution306	Country1	4	26	736	15	3.83	28.3077	0.125	8	0.315534	0	no
Institution307	Country18	8	68	895	15	2.56	13.1618	2.8	6	0.253165	0	no
Institution308	Country17	3	24	539	15	3.96	22.4583	2.89464	18	0.387193	0.000275057	no
Institution309	Country32	3	38	621	15	3.26	16.3421	0.2	14	0.368011	0	no
Institution310	Country1	10	23	1292	15	4.03	56.1739	0.309524	18	0.380952	0	no
Institution311	Country5	3	30	659	15	3.6	21.9667	0.0322581	12	0.383481	0	no
Institution312	Country2	2	25	757	14	3.63	30.28	2.22222	8	0.349697	0	no
Institution313	Country1	4	34	428	14	3.19	12.5882	6.29348	8	0.36061	0.00208152	no
Institution314	Country2	3	35	578	14	3.15	16.5143	15.7287	106	0.481928	0.00842653	no
Institution315	Country1	2	34	605	14	3.19	17.7941	0.25	4	0.258193	0	no
Institution316	Country1	3	22	596	14	3.83	27.0909	0.111111	6	0.347361	0	no
Institution317	Country9	6	36	635	14	3.12	17.6389	0.642857	6	0.362875	3.26065e-05	no
Institution318	Country4	1	22	597	14	3.83	27.1364	0.222222	4	0.363128	0	no
Institution319	Country4	1	39	868	14	3.01	22.2564	0.792857	18	0.377907	3.41362e-05	no
Institution320	Country1	4	43	1166	13	2.69	27.1163	0.222222	10	0.37491	0	no
Institution321	Country7	10	39	601	13	2.8	15.4103	0.25	6	0.362622	0	no
Institution322	Country3	5	23	451	13	3.49	19.6087	1.5	4	0.294118	0	no
Institution323	Country5	3	32	556	13	3.04	17.375	0.457576	36	0.411067	0.000648453	no
Institution324	Country1	4	26	488	13	3.32	18.7692	0.2	6	0.27354	0	no
Institution325	Country1	4	21	802	13	3.63	38.1905	0.111111	16	0.377358	0	no
Institution326	Country1	4	30	855	13	3.12	28.5	0.308824	24	0.391272	1.88904e-06	no
Institution327	Country1	10	38	894	13	2.83	23.5263	2.88596	8	0.359613	0.00384615	no
Institution328	Country24	3	34	530	12	2.74	15.5882	2.05813	64	0.42449	7.99181e-05	no
Institution329	Country3	NA	38	885	12	2.61	23.2895	1	0	0	0	yes
Institution330	Country1	4	13	563	12	4.09	43.3077	0.166667	6	0.294785	0	no
Institution331	Country5	3	32	396	12	2.81	12.375	0.747453	46	0.407204	0.000222396	no
Institution332	Country6	NA	20	564	12	3.42	28.2	1	0	0	0	yes
Institution333	Country26	7	52	410	12	2.29	7.88462	8.15852	32	0.377085	0.00188722	no
Institution334	Country3	5	23	547	12	3.22	23.7826	0.666667	6	0.342556	0	no
Institution335	Country1	2	38	413	12	2.61	10.8684	4.25	8	0.347826	0.00384615	no
Institution336	Country2	2	23	1389	12	3.22	60.3913	0.166667	4	0.299194	0	no
Institution337	Country49	NA	25	369	12	3.11	14.76	6	0	0	0	yes
Institution338	Country24	3	19	482	12	3.49	25.3684	0.3	26	0.402789	6.49816e-06	no
Institution339	Country9	6	22	429	12	3.28	19.5	0.376068	6	0.331421	0	no
Institution340	Country33	NA	66	427	12	2.07	6.4697	1	0	0	0	yes
Institution341	Country12	2	27	665	12	3.01	24.6296	1.71429	4	0.308972	0	no
Institution342	Country1	2	16	566	11	3.44	35.375	0.105263	18	0.377907	0	no
Institution343	Country13	10	16	464	11	3.44	29	0.6	8	0.370634	4.93329e-06	no
Institution344	Country9	6	29	836	11	2.68	28.8276	0.0555556	26	0.361362	0	no
Institution345	Country3	5	15	343	11	3.53	22.8667	0.236111	14	0.312876	1.48214e-06	no
Institution346	Country34	NA	57	383	11	2.02	6.7193	3.75	0	0.0036036	0	yes
Institution347	Country43	NA	44	366	11	2.25	8.31818	3	0	0	0	yes
Institution348	Country1	4	22	338	11	3.01	15.3636	0.333333	4	0.323988	0	no
Institution349	Country41	2	24	405	11	2.9	16.875	0.0434783	20	0.390977	0	no
Institution350	Country1	4	31	338	11	2.61	10.9032	0.168478	18	0.38893	0.000180279	no
Institution351	Country13	4	33	541	11	2.5	16.3939	0.0769231	52	0.406568	0.00010105	no
Institution352	Country26	7	20	383	11	3.13	19.15	0.44457	24	0.319803	2.47043e-05	no
Institution353	Country5	3	21	333	11	3.07	15.8571	0.0769231	6	0.363382	0	no
Institution354	Country1	2	26	934	11	2.81	35.9231	0.0526316	18	0.377907	0	no
Institution355	Country5	3	17	303	11	3.35	17.8235	0.225	10	0.372226	1.06287e-06	no
Institution356	Country5	3	19	254	10	2.91	13.3684	0.984809	28	0.389222	0.000137253	no
Institution357	Country5	3	16	689	10	3.13	43.0625	0.416667	4	0.354223	0	no
Institution358	Country2	2	14	226	10	3.31	16.1429	0.566667	12	0.364401	1.9077e-05	no
Institution359	Country14	4	31	226	10	2.37	7.29032	1.8	4	0.345286	0	no
Institution360	Country26	7	21	426	10	2.79	20.2857	4.11765	16	0.318237	0	no
Institution361	Country3	5	17	587	10	3.05	34.5294	0.166667	8	0.343461	0	no
Institution362	Country1	4	15	244	10	3.21	16.2667	0.325	32	0.380395	5.65784e-05	no
Institution363	Country1	4	16	500	10	3.13	31.25	0.541667	8	0.381791	7.18757e-06	no
Institution364	Country14	2	37	352	10	2.2	9.51351	0.697076	22	0.393046	0.000368676	no
Institution365	Country6	2	19	250	9	2.62	13.1579	0.74359	10	0.344828	0	no
Institution366	Country1	4	23	218	9	2.42	9.47826	2.86449	36	0.37518	0.00258064	no
Institution367	Country1	4	12	401	9	3.17	33.4167	0.166667	4	0.345286	0	no
Institution368	Country26	7	34	265	9	2.05	7.79412	0.0769231	18	0.319214	0	no
Institution369	Country15	4	21	232	9	2.51	11.0476	0.125	4	0.345286	0	no
Institution370	Country3	5	14	522	9	2.98	37.2857	0.0625	8	0.361613	0	no
Institution371	Country4	2	13	281	9	3.07	21.6154	0.0869565	24	0.384047	0	no
Institution372	Country5	NA	11	544	9	3.29	49.4545	2	0	0	0	yes
Institution373	Country1	4	10	852	9	3.43	85.2	0.166667	6	0.307874	0	no
Institution374	Country12	12	20	320	8	2.28	16	1.09091	8	0.332481	0	no
Institution375	Country44	NA	22	274	8	2.19	12.4545	2	0	0	0	yes
Institution376	Country2	2	11	255	8	2.93	23.1818	0.142857	8	0.361613	0	no
Institution377	Country6	3	13	198	8	2.73	15.2308	0.892857	8	0.36061	0	no
Institution378	Country9	6	17	160	8	2.44	9.41176	0.0555556	26	0.361362	0	no
Institution379	Country16	9	20	180	8	2.28	9	0.125	4	0.257044	0	no
Institution380	Country11	3	9	356	8	3.18	39.5556	0.9	4	0.33312	0	no
Institution381	Country21	13	21	193	8	2.23	9.19048	0.2	4	0.25641	0	no
Institution382	Country13	10	10	189	8	3.05	18.9	0.111111	8	0.348759	0	no
Institution383	Country9	6	12	207	8	2.82	17.25	0.46627	8	0.361613	3.06051e-05	no
Institution384	Country9	6	19	265	8	2.33	13.9474	0.388889	58	0.413683	0.00313087	no
Institution385	Country3	5	15	353	8	2.57	23.5333	0.333333	4	0.34233	0	no
Institution386	Country4	1	20	230	8	2.28	11.5	5.11746	136	0.503388	0.00864245	no
Institution387	Country32	3	11	506	8	2.93	46	0.366667	14	0.382353	2.72467e-05	no
Institution388	Country5	3	17	318	8	2.44	18.7059	0.0769231	12	0.373295	0	no
Institution389	Country45	NA	23	197	8	2.15	8.56522	2	0	0	0	yes
Institution390	Country4	1	10	170	7	2.67	17	0.211111	8	0.363891	0	no
Institution391	Country9	6	11	193	7	2.56	17.5455	0.366667	10	0.358374	4.81468e-06	no
Institution392	Country4	1	10	368	7	2.67	36.8	0.285714	20	0.367751	0	no
Institution393	Country14	5	26	242	7	1.79	9.30769	0.25	4	0.34233	0	no
Institution394	Country42	4	23	111	7	1.88	4.82609	0.25	4	0.300752	0	no
Institution395	Country5	3	10	172	7	2.67	17.2	0.0909091	16	0.373027	0	no
Institution396	Country17	3	13	285	7	2.39	21.9231	0.322756	16	0.366972	3.37063e-05	no
Institution397	Country2	2	7	124	7	3.1	17.7143	0.182857	18	0.377907	8.06959e-05	no
Institution398	Country21	13	19	203	7	2.04	10.6842	0.145833	4	0.25641	0	no
Institution399	Country21	NA	11	94	7	2.56	8.54545	1.5	0	0.0036036	0	yes
Institution400	Country3	5	10	88	7	2.67	8.8	0.166667	4	0.332694	0	no
Institution401	Country3	5	19	184	7	2.04	9.68421	0.666667	6	0.328076	0	no
Institution402	Country3	5	15	186	7	2.25	12.4	1.76944	28	0.375994	0.0004119	no
Institution403	Country1	4	12	372	7	2.5	31	0.829437	18	0.384331	0	no
Institution404	Country5	3	11	168	7	2.56	15.2727	0.111111	12	0.367232	0	no
Institution405	Country1	4	11	153	7	2.56	13.9091	0.366667	6	0.281843	0	no
Institution406	Country6	3	11	358	7	2.56	32.5455	0.125	16	0.385757	0	no
Institution407	Country4	1	21	353	7	1.95	16.8095	13.4063	14	0.4	0.000420867	no
Institution408	Country3	5	16	237	7	2.19	14.8125	0.125	12	0.312688	0	no
Institution409	Country34	NA	17	109	6	1.83	6.41176	3	0	0	0	yes
Institution410	Country1	4	13	310	6	2.05	23.8462	0.25	6	0.365425	0	no
Institution411	Country9	6	10	220	6	2.28	22	0.0555556	26	0.361362	0	no
Institution412	Country26	7	9	121	6	2.39	13.4444	0.117647	16	0.318237	0	no
Institution413	Country39	NA	19	215	6	1.75	11.3158	1	0	0	0	yes
Institution414	Country1	4	6	137	6	2.83	22.8333	0.125	20	0.367751	0	no
Institution415	Country2	2	15	187	6	1.93	12.4667	0.849034	22	0.382072	6.61116e-05	no
Institution416	Country2	2	9	191	6	2.39	21.2222	0.533333	4	0.358621	0	no
Institution417	Country3	5	8	146	6	2.51	18.25	0.030303	16	0.386905	0	no
Institution418	Country38	3	11	209	6	2.2	19	0.142857	10	0.365939	0	no
Institution419	Country17	3	8	193	6	2.51	24.125	0.388889	26	0.394837	0.00024603	no
Institution420	Country47	3	12	107	6	2.12	8.91667	0.375	6	0.356898	0	no
Institution421	Country18	8	12	129	6	2.12	10.75	7.87778	8	0.338542	0.00767749	no
Institution422	Country1	4	10	125	6	2.28	12.5	0.0833333	6	0.371429	0	no
Institution423	Country1	4	6	491	6	2.83	81.8333	1.76667	8	0.363891	0	no
Institution424	Country24	3	9	98	6	2.39	10.8889	0.130128	52	0.417335	1.63448e-05	no
Institution425	Country6	2	11	95	6	2.2	8.63636	0.125	6	0.34713	0	no
Institution426	Country33	NA	9	304	6	2.39	33.7778	1	0	0	0	yes
Institution427	Country1	3	6	385	6	2.83	64.1667	0.166667	4	0.337662	0	no
Institution428	Country26	7	19	166	6	1.75	8.73684	1.03033	32	0.370107	0.00111025	no
Institution429	Country4	1	6	280	5	2.36	46.6667	0.214286	16	0.366972	0	no
Institution430	Country26	7	8	133	5	2.09	16.625	0.19457	24	0.319803	2.47043e-05	no
Institution431	Country3	5	5	500	5	2.55	100	0.665812	14	0.382353	9.05368e-06	no
Institution432	Country1	4	8	252	5	2.09	31.5	0.0833333	10	0.368272	0	no
Institution433	Country7	4	5	150	5	2.55	30	0.0833333	32	0.380395	0	no
Institution434	Country1	2	6	307	5	2.36	51.1667	0.366667	6	0.345975	5.87845e-05	no
Institution435	Country21	13	11	62	5	1.83	5.63636	0.5	4	0.25641	0	no
Institution436	Country22	4	6	310	5	2.36	51.6667	0.366667	24	0.391272	7.84987e-06	no
Institution437	Country3	5	7	237	5	2.21	33.8571	0.125	12	0.364401	0	no
Institution438	Country4	3	6	211	5	2.36	35.1667	0.445671	38	0.443686	8.70515e-05	no
Institution439	Country4	1	6	119	4	1.89	19.8333	0.678571	12	0.376266	1.2427e-05	no
Institution440	Country36	10	5	50	4	2.04	10	0.0416667	12	0.366455	0	no
Institution441	Country5	3	5	125	4	2.04	25	0.24359	22	0.399386	1.52297e-05	no
Institution442	Country13	10	6	95	4	1.89	15.8333	0.181818	4	0.348292	0	no
Institution443	Country1	2	4	421	4	2.24	105.25	0.0526316	18	0.402477	0	no
Institution444	Country1	10	5	260	4	2.04	52	0.1	20	0.376539	0	no
Institution445	Country1	4	5	311	4	2.04	62.2	0.0666667	18	0.384615	0	no
Institution446	Country4	1	5	126	4	2.04	25.2	0.403846	14	0.389805	3.18822e-05	no
Institution447	Country2	2	9	74	4	1.59	8.22222	0.6	8	0.360111	0	no
Institution448	Country4	1	6	107	4	1.89	17.8333	0.0714286	16	0.366972	0	no
Institution449	Country1	10	5	260	4	2.04	52	0.253968	20	0.376539	0	no
Institution450	Country3	5	7	136	4	1.77	19.4286	0.25	4	0.342105	0	no
Institution451	Country9	6	12	115	4	1.41	9.58333	0.0555556	26	0.361362	0	no
Institution452	Country2	4	4	47	3	1.68	11.75	0.285714	6	0.366197	0	no
Institution453	Country2	2	4	157	3	1.68	39.25	0.814286	20	0.367751	1.15523e-06	no
Institution454	Country9	3	9	28	3	1.19	3.11111	0.222222	4	0.355434	0	no
Institution455	Country19	3	3	109	3	1.89	36.3333	0.0884615	36	0.417001	1.21978e-05	no
Institution456	Country11	4	4	59	3	1.68	14.75	0.333333	6	0.326838	0	no
Institution457	Country10	3	7	57	3	1.33	8.14286	0.333333	6	0.347594	0	no
Institution458	Country8	2	3	85	3	1.89	28.3333	0.0434783	20	0.390977	0	no
Institution459	Country26	7	4	35	3	1.68	8.75	0.0769231	18	0.319214	0	no
Institution460	Country4	1	4	80	3	1.68	20	0.0909091	4	0.335484	0	no
Institution461	Country2	2	4	102	3	1.68	25.5	0.342857	12	0.36036	1.15582e-05	no
Institution462	Country13	10	6	86	3	1.42	14.3333	0.111111	8	0.348759	0	no
Institution463	Country9	6	6	37	3	1.42	6.16667	0.0555556	26	0.361362	0	no
Institution464	Country3	5	7	36	3	1.33	5.14286	0.0625	8	0.361613	0	no
Institution465	Country11	3	4	43	3	1.68	10.75	0.111111	12	0.339869	0	no
Institution466	Country4	12	2	17	2	1.5	8.5	0.0909091	8	0.332481	0	no
Institution467	Country1	4	2	77	2	1.5	38.5	0.225	24	0.384047	7.50016e-06	no
Institution468	Country6	2	3	10	2	1.26	3.33333	0.153846	10	0.344828	0	no
Institution469	Country1	4	2	9	2	1.5	4.5	0.125	16	0.373027	0	no
Institution470	Country20	2	6	18	2	0.94	3	0.125	8	0.369581	0	no
Institution471	Country2	2	2	14	2	1.5	7	0.267857	12	0.364401	3.24622e-06	no
Institution472	Country50	3	4	59	2	1.12	14.75	0.333333	6	0.347594	0	no
Institution473	Country34	NA	4	38	2	1.12	9.5	1	0	0	0	yes
Institution474	Country2	2	2	6	2	1.5	3	0.111111	8	0.370634	0	no
Institution475	Country5	3	2	179	2	1.5	89.5	0.142857	4	0.348059	0	no
Institution476	Country48	NA	3	24	2	1.26	8	1	0	0	0	yes
Institution477	Country1	4	2	40	2	1.5	20	0.309524	26	0.371694	0	no
Institution478	Country6	3	2	148	2	1.5	74	0.111111	12	0.364401	0	no
Institution479	Country25	4	5	71	2	1.02	14.2	0.666667	4	0.299022	0	no
Institution480	Country1	1	2	332	2	1.5	166	0.2	4	0.363128	0	no
Institution481	Country1	4	2	56	2	1.5	28	0.0833333	12	0.382634	0	no
Institution482	Country3	5	4	15	2	1.12	3.75	0.142857	4	0.332694	0	no
Institution483	Country2	2	3	23	2	1.26	7.66667	0.333333	4	0.358621	0	no
Institution484	Country3	NA	4	12	2	1.12	3	1	0	0	0	yes
Institution485	Country5	3	2	67	2	1.5	33.5	0.5	28	0.403101	5.10999e-05	no
Institution486	Country9	6	4	21	2	1.12	5.25	0.0555556	26	0.361362	0	no
Institution487	Country14	5	5	10	2	1.02	2	0.833333	4	0.262229	0	no
Institution488	Country40	3	1	1	1	1	1	0.100962	46	0.417671	2.69659e-05	no
Institution489	Country5	3	1	22	1	1	22	0.25	10	0.377633	0	no
Institution490	Country40	3	1	1	1	1	1	0.0416667	54	0.413026	0	no
Institution491	Country13	10	1	7	1	1	7	0.111111	6	0.350168	0	no
Institution492	Country4	1	1	7	1	1	7	0.142857	6	0.363382	0	no
Institution493	Country2	3	1	26	1	1	26	0.0666667	24	0.403727	0	no
Institution494	Country1	4	1	37	1	1	37	0.181818	12	0.383481	0	no
Institution495	Country6	3	1	3	1	1	3	0.2	6	0.368533	0	no
Institution496	Country50	NA	1	1	1	1	1	1.4	0	0	0	yes
Institution497	Country13	10	1	6	1	1	6	0.230769	8	0.353021	0	no
Institution498	Country4	1	1	9	1	1	9	0.333333	6	0.33462	0	no
Institution499	Country18	NA	1	8	1	1	8	1	0	0	0	yes
Institution500	Country46	2	4	8	1	0.56	2	0.0454545	16	0.378733	0	no
Institution501	Country1	4	2	44	1	0.75	22	0.222222	6	0.352065	0	no
Institution502	Country13	10	1	22	1	1	22	0.25	6	0.349228	0	no
Institution503	Country11	3	3	32	1	0.63	10.6667	0.111111	12	0.339869	0	no
Institution504	Country18	8	1	3	1	1	3	0.1	6	0.253165	0	no
Institution505	Country1	10	1	331	1	1	331	0.18254	10	0.358374	0	no
Institution506	Country5	3	1	25	1	1	25	0.2	10	0.372226	0	no
Institution507	Country12	3	1	10	1	1	10	16.4565	170	0.496657	0.0233327	no
Institution508	Country1	4	1	19	1	1	19	0.0833333	46	0.417671	0	no
Institution509	Country4	1	2	3	1	0.75	1.5	0.142857	4	0.335484	0	no
Institution510	Country3	5	1	413	1	1	413	0.0909091	4	0.342105	0	no
Institution511	Country2	2	1	12	1	1	12	0.0434783	6	0.362622	0	no
Institution512	Country17	3	1	34	1	1	34	0.183333	6	0.362875	1.85268e-06	no
Institution513	Country6	3	1	18	1	1	18	0.166667	4	0.327044	0	no
Institution514	Country1	4	1	21	1	1	21	0.4	6	0.304807	0	no
Institution515	Country15	3	2	24	1	0.75	12	0.0769231	14	0.393939	0	no
Institution516	Country53	NA	0	0	0	0	0	1	0	0	0	yes
Institution517	Country28	NA	0	0	0	0	0	1.36859	0	0.0036036	0	yes
Institution518	Country26	7	0	0	0	0	0	0.0769231	18	0.319214	0	no
Institution519	Country5	3	0	0	0	0	0	0.342857	8	0.361865	0	no
Institution520	Country28	NA	0	0	0	0	0	7.63141	0	0.0036036	0	yes
Institution521	Country9	6	0	0	0	0	0	1.52778	4	0.295623	0	no
Institution522	Country1	4	0	0	0	0	0	2.22579	52	0.406568	0.00397075	no
Institution523	Country25	1	0	0	0	0	0	0.2	6	0.362875	0	no
Institution524	Country1	4	0	0	0	0	0	0.2	8	0.346436	0	no
Institution525	Country1	3	0	0	0	0	0	0.0416667	40	0.445969	0	no
Institution526	Country52	4	2	0	0	0	0	0.333333	6	0.354465	0	no
Institution527	Country15	3	0	0	0	0	0	0.142857	4	0.356408	0	no
Institution528	Country1	4	0	0	0	0	0	0.305978	58	0.436242	0.00769772	no
Institution529	Country3	5	0	0	0	0	0	0.892857	8	0.354949	0	no
Institution530	Country31	2	0	0	0	0	0	0.342857	4	0.34233	0	no
Institution531	Country3	5	0	0	0	0	0	0.0526316	8	0.361865	0	no
Institution532	Country51	6	0	0	0	0	0	0.0555556	26	0.361362	0	no
Institution533	Country5	3	0	0	0	0	0	0.388889	4	0.356164	0	no
Institution534	Country4	1	0	0	0	0	0	0.0909091	12	0.376266	0	no
Institution535	Country10	3	0	0	0	0	0	3.1377	42	0.404669	0.000386453	no
Institution536	Country43	NA	0	0	0	0	0	4	0	0	0	yes
Institution537	Country3	5	0	0	0	0	0	0.0909091	4	0.342105	0	no
Institution538	Country3	5	0	0	0	0	0	0.14359	16	0.360861	0	no
Institution539	Country12	3	0	0	0	0	0	0.111111	4	0.332056	0	no
Institution540	Country1	4	0	0	0	0	0	0.142857	8	0.359613	0	no
Institution541	Country5	11	0	0	0	0	0	0.1	10	0.334836	0	no
Institution542	Country28	NA	0	0	0	0	0	3	0	0	0	yes
Institution543	Country1	4	0	0	0	0	0	0.6	4	0.363636	0	no
Institution544	Country1	4	0	0	0	0	0	1.2	4	0.28921	0	no
Institution545	Country2	2	0	0	0	0	0	0.166667	6	0.341656	0	no
Institution546	Country29	3	0	0	0	0	0	0.077037	44	0.416333	0	no
Institution547	Country2	2	0	0	0	0	0	0.166667	26	0.361362	0	no
Institution548	Country12	3	0	0	0	0	0	0.153846	18	0.393343	0	no
Institution549	Country2	2	0	0	0	0	0	0.125	6	0.355921	0	no
Institution550	Country13	4	1	0	0	0	0	0.4	8	0.364146	3.70535e-06	no
Institution551	Country1	4	0	0	0	0	0	0.45	10	0.37491	0	no
Institution552	Country3	5	0	0	0	0	0	0.1	4	0.34233	0	no
Institution553	Country26	7	1	0	0	0	0	0.117647	16	0.318237	0	no
