# Supplementary material for: Are network growth and the contributions to congresses associated with publication success? A pediatric oncology model
Source: PLoS One. 2019 Jan 25;14(1):e0210994. doi: 10.1371/journal.pone.0210994 (PMC6347190; doi:10.1371/journal.pone.0210994)
Supplement: S4 File — (XLSX) [file pone.0210994.s004.xlsx]

## Sheet: Countries
Supplementary Table 4: Country centralities and indices
Country ID	No. Publications	No. Citations	H-Index	Hm-Index (Molinari)	Citation Rate	Weight	Degree	Closeness	Betweenness
Country1	9899	353122	198	2.83	35.6725	1162.77	54	0.580189	0.0786164
Country2	2676	82093	114	2.98	30.6775	449.96	60	0.61303	0.0485423
Country3	3163	86431	113	2.73	27.3256	407.613	40	0.515723	0.0376145
Country4	2633	70022	106	2.79	26.594	356.057	58	0.601677	0.0268521
Country5	1931	58210	102	3.1	30.145	236.756	58	0.590738	0.0368481
Country6	2531	54828	92	2.47	21.6626	247.017	54	0.580189	0.0370266
Country7	1135	34508	85	3.3	30.4035	74.2929	40	0.507665	0.00480597
Country8	614	21544	73	3.76	35.0879	132.245	46	0.532632	0.015728
Country9	1065	26910	71	2.84	25.2676	76.9036	52	0.560182	0.0322036
Country10	844	24432	69	3.07	28.9479	195.492	58	0.601677	0.0599024
Country11	543	18669	67	3.66	34.3812	57.1279	52	0.550688	0.0113351
Country12	482	16940	66	3.8	35.1452	28.6724	48	0.532632	0.00115951
Country13	642	16879	65	3.28	26.2913	97.4912	54	0.57001	0.0166136
Country14	2006	27162	62	1.85	13.5404	45.489	42	0.515723	0.0112487
Country15	466	14731	60	3.51	31.6116	115.327	56	0.580189	0.030037
Country16	941	16070	54	2.29	17.0776	10.5	4	0.338443	0
Country17	370	11443	53	3.45	30.927	78.9413	54	0.580189	0.010198
Country18	651	10730	47	2.36	16.4823	11.7778	4	0.338443	0
Country19	190	6214	43	3.81	32.7053	21.5252	50	0.550688	0.00915728
Country20	249	7611	42	3.28	30.5663	1.525	8	0.369211	0
Country21	463	8509	41	2.41	18.378	44.9	4	0.315442	0
Country22	156	7019	40	3.88	44.9936	17.1725	50	0.550688	0.00203772
Country23	149	4659	34	3.37	31.2685	5.08191	18	0.427507	0.0301659
Country24	143	4434	33	3.33	31.007	4.85422	48	0.541509	0.0017415
Country25	236	3609	31	2.49	15.2924	1.86667	8	0.373455	0
Country26	288	3525	29	2.12	12.2396	40.855	48	0.532632	0.00115951
Country27	134	2787	29	3.02	20.7985	0.778116	42	0.492281	0.00017529
Country28	158	3077	29	2.8	19.4747	22.6396	10	0.373455	0
Country29	127	2597	28	2.99	20.4488	6.85813	46	0.524041	0.000871695
Country30	133	2260	28	2.93	16.9925	3	2	0	0
Country31	140	2347	26	2.65	16.7643	1.5452	40	0.484934	4.18971e-05
Country32	108	2572	25	2.88	23.8148	0.723832	42	0.507665	0.000442076
Country33	210	1969	24	2.03	9.37619	2	2	0	0
Country34	247	1785	23	1.81	7.22672	8	2	0	0
Country35	95	1125	20	2.44	11.8421	0.473748	8	0.365063	0
Country36	57	1109	20	3.09	19.4561	0.0416667	10	0.373455	0
Country37	108	1049	19	2.19	9.71296	1	2	0	0
Country38	65	909	16	2.33	13.9846	0.142857	6	0.342006	0
Country39	54	790	12	1.9	14.6296	1	2	0	0
Country40	32	500	12	2.42	15.625	0.142628	38	0.477802	0
Country41	25	405	11	2.49	16.2	0.0434783	16	0.391453	0
Country42	40	221	10	1.82	5.525	0.25	4	0.280091	0
Country43	46	329	10	1.71	7.15217	7	2	0	0
Country44	23	280	8	1.88	12.1739	2	2	0	0
Country45	20	166	7	1.75	8.3	2	2	0	0
Country46	23	90	6	1.41	3.91304	0.0454545	8	0.373455	0
Country47	12	107	6	1.9	8.91667	0.375	6	0.361006	0
Country48	7	155	4	1.63	22.1429	1	2	0	0
Country49	5	85	3	1.43	17	6	2	0	0
Country50	6	22	2	0.87	3.66667	2.33333	4	0.345644	0
Country51	0	0	0	0	0	0.0555556	4	0.331536	0
Country52	2	0	0	0	0	0.333333	4	0.338443	0
Country53	0	0	0	0	0	1	2	0	0
